# Supplementary material for: RNAspider: a webserver to analyze entanglements in RNA 3D structures
Source: Nucleic Acids Res. 2022 Mar 29;50(W1):W663–9. doi: 10.1093/nar/gkac218 (PMC9252836; doi:10.1093/nar/gkac218)
Supplement: gkac218_Supplemental_Files [file gkac218_supplemental_files.zip]

Archive with 2 entries (2 files):
- RNAspider-Supplementary-Material.pdf
- RNAspider-Supplementary-TableS2.csv
