# Supplementary material for: RNAspider: a webserver to analyze entanglements in RNA 3D structures
Source: Nucleic Acids Res. 2022 Mar 29;50(W1):W663–9. doi: 10.1093/nar/gkac218 (PMC9252836; doi:10.1093/nar/gkac218)
Supplement: gkac218_Supplemental_Files [file gkac218_supplemental_files.zip › RNAspider-Supplementary-TableS2.csv]

Table S2.;Entanglements of structure elements found in the dataset of experimental RNA structures.
;
PDB ID	RNA class	Method	Resolution [Å]	Number of RNA chains	Number of RNA residues	Highest pseudoknot order	Number of punctures	Number of entanglements	Simple entanglements	Higher-order entanglements;
1C2W,Ribosome,EM,7.50,1,2904,1,48,21,"L&L, L(L), L(L), L(L....), L&L, L(L), L(D), L(D), L(D), L(D), L(D..), L(D), L(D), L(D), L(D), L(D), L(D), L(D), L(D), L(D), L(D)",;
5VYC,Ribosome,X-Ray,6.00,6,11088,2,12,12,,"L(S), L(S), L(S), L(S), L(S), L(S), L(S), L(S), L(S), L(S), L(S), L(S)";
4V84,Ribosome,X-Ray,3.40,8,9093,3,8,8,"D(S), D(S)","L(S), L(S), L(S), L(S), L(S), L(S)";
1VVJ,Ribosome,X-Ray,3.44,14,9364,4,6,6,,"L(S), L(S), L(S), L(S), L(S), L(S)";
1VY4,Ribosome,X-Ray,2.60,14,9610,4,6,6,,"L(S), L(S), L(S), L(S), L(S), L(S)";
1VY5,Ribosome,X-Ray,2.55,14,9612,4,6,6,,"L(S), L(S), L(S), L(S), L(S), L(S)";
1VY6,Ribosome,X-Ray,2.90,10,9312,4,6,6,,"L(S), L(S), L(S), L(S), L(S), L(S)";
1VY7,Ribosome,X-Ray,2.80,14,9454,4,6,6,,"L(S), L(S), L(S), L(S), L(S), L(S)";
4L47,Ribosome,X-Ray,3.22,14,9364,4,6,6,,"L(S), L(S), L(S), L(S), L(S), L(S)";
4L71,Ribosome,X-Ray,3.90,14,9364,5,6,6,,"L(S), L(S), L(S), L(S), L(S), L(S)";
4LEL,Ribosome,X-Ray,3.90,14,9364,4,6,6,,"L(S), L(S), L(S), L(S), L(S), L(S)";
4LFZ,Ribosome,X-Ray,3.92,14,9364,4,6,6,,"L(S), L(S), L(S), L(S), L(S), L(S)";
4LNT,Ribosome,X-Ray,2.94,14,9362,4,6,6,,"L(S), L(S), L(S), L(S), L(S), L(S)";
4LSK,Ribosome,X-Ray,3.48,14,9362,4,6,6,,"L(S), L(S), L(S), L(S), L(S), L(S)";
4P6F,Ribosome/Ribosome Inhibitor,X-Ray,3.60,14,9624,4,6,6,,"L(S), L(S), L(S), L(S), L(S), L(S)";
4TUA,Ribosome,X-Ray,3.60,14,9358,4,6,6,,"L(S), L(S), L(S), L(S), L(S), L(S)";
4TUB,Ribosome,X-Ray,3.60,14,9360,4,6,6,,"L(S), L(S), L(S), L(S), L(S), L(S)";
4TUC,Ribosome,X-Ray,3.60,14,9359,4,6,6,,"L(S), L(S), L(S), L(S), L(S), L(S)";
4TUD,Ribosome,X-Ray,3.60,14,9360,4,6,6,,"L(S), L(S), L(S), L(S), L(S), L(S)";
4TUE,Ribosome,X-Ray,3.50,14,9361,4,6,6,,"L(S), L(S), L(S), L(S), L(S), L(S)";
4U1U,Ribosome,X-Ray,2.95,6,9122,2,6,6,,"L(S), L(S), L(S), L(S), L(S), L(S)";
4U1V,Ribosome,X-Ray,3.00,6,9122,2,6,6,,"L(S), L(S), L(S), L(S), L(S), L(S)";
4U20,Ribosome,X-Ray,2.90,6,9122,2,6,6,,"L(S), L(S), L(S), L(S), L(S), L(S)";
4U24,Ribosome,X-Ray,2.90,6,9122,2,6,6,,"L(S), L(S), L(S), L(S), L(S), L(S)";
4U25,Ribosome,X-Ray,2.90,6,9122,2,6,6,,"L(S), L(S), L(S), L(S), L(S), L(S)";
4U26,Ribosome,X-Ray,2.80,6,9122,2,6,6,,"L(S), L(S), L(S), L(S), L(S), L(S)";
4U27,Ribosome,X-Ray,2.80,6,9122,2,6,6,,"L(S), L(S), L(S), L(S), L(S), L(S)";
4V4H,Ribosome,X-Ray,3.46,6,9132,2,6,6,,"L(S), L(S), L(S), L(S), L(S), L(S)";
4V4Q,Ribosome,X-Ray,3.46,6,9132,2,6,6,,"L(S), L(S), L(S), L(S), L(S), L(S)";
4V50,Ribosome,X-Ray,3.22,10,9178,2,6,6,,"L(S), L(S), L(S), L(S), L(S), L(S)";
4V51,Ribosome,X-Ray,2.80,14,9368,4,6,6,,"L(S), L(S), L(S), L(S), L(S), L(S)";
4V52,Ribosome,X-Ray,3.21,6,9132,2,6,6,,"L(S), L(S), L(S), L(S), L(S), L(S)";
4V53,Ribosome,X-Ray,3.54,6,9132,2,6,6,,"L(S), L(S), L(S), L(S), L(S), L(S)";
4V54,Ribosome,X-Ray,3.30,6,9132,2,6,6,,"L(S), L(S), L(S), L(S), L(S), L(S)";
4V55,Ribosome,X-Ray,4.00,6,9132,2,6,6,,"L(S), L(S), L(S), L(S), L(S), L(S)";
4V56,Ribosome,X-Ray,3.93,6,9132,2,6,6,,"L(S), L(S), L(S), L(S), L(S), L(S)";
4V57,Ribosome,X-Ray,3.50,6,9132,2,6,6,,"L(S), L(S), L(S), L(S), L(S), L(S)";
4V5A,Ribosome,X-Ray,3.50,12,9220,3,6,6,,"L(S), L(S), L(S), L(S), L(S), L(S)";
4V5C,Ribosome,X-Ray,3.30,14,9408,4,6,6,,"L(S), L(S), L(S), L(S), L(S), L(S)";
4V5D,Ribosome,X-Ray,3.50,14,9406,4,6,6,,"L(S), L(S), L(S), L(S), L(S), L(S)";
4V5E,Ribosome,X-Ray,3.45,12,9410,4,6,6,,"L(S), L(S), L(S), L(S), L(S), L(S)";
4V5F,Ribosome,X-Ray,3.60,12,9476,4,6,6,,"L(S), L(S), L(S), L(S), L(S), L(S)";
4V5G,Ribosome,X-Ray,3.60,14,9628,2,6,6,,"L(S), L(S), L(S), L(S), L(S), L(S)";
4V5J,Ribosome,X-Ray,3.10,12,9434,4,6,6,,"L(S), L(S), L(S), L(S), L(S), L(S)";
4V5K,Ribosome,X-Ray,3.20,12,9337,4,6,6,,"L(S), L(S), L(S), L(S), L(S), L(S)";
4V5P,Ribosome,X-Ray,3.10,14,9626,4,6,6,,"L(S), L(S), L(S), L(S), L(S), L(S)";
4V5Q,Ribosome,X-Ray,3.10,14,9626,4,6,6,,"L(S), L(S), L(S), L(S), L(S), L(S)";
4V5R,Ribosome,X-Ray,3.10,14,9626,4,6,6,,"L(S), L(S), L(S), L(S), L(S), L(S)";
4V5S,Ribosome,X-Ray,3.10,14,9626,4,6,6,,"L(S), L(S), L(S), L(S), L(S), L(S)";
4V5Y,Ribosome,X-Ray,4.45,6,9132,2,6,6,,"L(S), L(S), L(S), L(S), L(S), L(S)";
4V63,Ribosome,X-Ray,3.21,12,9448,4,6,6,,"L(S), L(S), L(S), L(S), L(S), L(S)";
4V64,Ribosome,X-Ray,3.50,6,9132,2,6,6,,"L(S), L(S), L(S), L(S), L(S), L(S)";
4V67,Ribosome,X-Ray,3.00,12,9448,4,6,6,,"L(S), L(S), L(S), L(S), L(S), L(S)";
4V6A,Ribosome,X-Ray,3.10,10,9256,4,6,6,,"L(S), L(S), L(S), L(S), L(S), L(S)";
4V6C,Ribosome,X-Ray,3.19,6,9104,2,6,6,,"L(S), L(S), L(S), L(S), L(S), L(S)";
4V6D,Ribosome,X-Ray,3.81,10,9150,2,6,6,,"L(S), L(S), L(S), L(S), L(S), L(S)";
4V6E,Ribosome,X-Ray,3.71,12,9184,2,6,6,,"L(S), L(S), L(S), L(S), L(S), L(S)";
4V6F,Ribosome,X-Ray,3.10,14,9612,4,6,6,,"L(S), L(S), L(S), L(S), L(S), L(S)";
4V6G,Ribosome,X-Ray,3.50,13,9509,4,6,6,,"L(S), L(S), L(S), L(S), L(S), L(S)";
4V7J,Ribosome,X-Ray,3.30,12,9300,4,6,6,,"L(S), L(S), L(S), L(S), L(S), L(S)";
4V7K,Ribosome,X-Ray,3.60,12,9276,4,6,6,,"L(S), L(S), L(S), L(S), L(S), L(S)";
4V7L,Ribosome/Antibiotic,X-Ray,3.00,14,9606,4,6,6,,"L(S), L(S), L(S), L(S), L(S), L(S)";
4V7M,Ribosome/Antibiotic,X-Ray,3.45,14,9603,4,6,6,,"L(S), L(S), L(S), L(S), L(S), L(S)";
4V7P,Ribosome,X-Ray,3.62,10,9174,4,6,6,,"L(S), L(S), L(S), L(S), L(S), L(S)";
4V7S,Ribosome/Antibiotic,X-Ray,3.25,6,9104,3,6,6,,"L(S), L(S), L(S), L(S), L(S), L(S)";
4V7T,Ribosome/Antibiotic,X-Ray,3.19,6,9105,3,6,6,,"L(S), L(S), L(S), L(S), L(S), L(S)";
4V7U,Ribosome,X-Ray,3.10,6,9110,3,6,6,,"L(S), L(S), L(S), L(S), L(S), L(S)";
4V7V,Ribosome/Antibiotic,X-Ray,3.29,6,9104,3,6,6,,"L(S), L(S), L(S), L(S), L(S), L(S)";
4V7W,Ribosome/Antibiotic,X-Ray,3.00,6,8862,3,6,6,,"L(S), L(S), L(S), L(S), L(S), L(S)";
4V7X,Ribosome/Antibiotic,X-Ray,3.00,6,8862,3,6,6,,"L(S), L(S), L(S), L(S), L(S), L(S)";
4V7Y,Ribosome/Antibiotic,X-Ray,3.00,6,8862,3,6,6,,"L(S), L(S), L(S), L(S), L(S), L(S)";
4V7Z,Ribosome/Antibiotic,X-Ray,3.10,6,8862,3,6,6,,"L(S), L(S), L(S), L(S), L(S), L(S)";
4V83,Ribosome,X-Ray,3.50,8,9076,3,6,6,,"L(S), L(S), L(S), L(S), L(S), L(S)";
4V87,Ribosome,X-Ray,3.10,14,9582,4,6,6,,"L(S), L(S), L(S), L(S), L(S), L(S)";
4V8A,Ribosome/Antibiotic,X-Ray,3.20,6,9116,3,6,6,,"L(S), L(S), L(S), L(S), L(S), L(S)";
4V8B,Ribosome,X-Ray,3.00,14,9582,4,6,6,,"L(S), L(S), L(S), L(S), L(S), L(S)";
4V8C,Ribosome/Antibiotic,X-Ray,3.30,14,9582,4,6,6,,"L(S), L(S), L(S), L(S), L(S), L(S)";
4V8D,Ribosome,X-Ray,3.00,14,9606,4,6,6,,"L(S), L(S), L(S), L(S), L(S), L(S)";
4V8E,Ribosome,X-Ray,3.30,14,9606,4,6,6,,"L(S), L(S), L(S), L(S), L(S), L(S)";
4V8F,Ribosome,X-Ray,3.30,14,9606,4,6,6,,"L(S), L(S), L(S), L(S), L(S), L(S)";
4V8G,Ribosome,X-Ray,3.00,6,9118,3,6,6,,"L(S), L(S), L(S), L(S), L(S), L(S)";
4V8H,Ribosome,X-Ray,3.10,6,9114,3,6,6,,"L(S), L(S), L(S), L(S), L(S), L(S)";
4V8I,Ribosome/Inhibitor,X-Ray,2.70,6,9117,3,6,6,,"L(S), L(S), L(S), L(S), L(S), L(S)";
4V8J,Ribosome,X-Ray,3.90,14,9626,4,6,6,,"L(S), L(S), L(S), L(S), L(S), L(S)";
4V8N,Ribosome,X-Ray,3.10,14,9630,4,6,6,,"L(S), L(S), L(S), L(S), L(S), L(S)";
4V8U,Ribosome,X-Ray,3.70,12,9474,4,6,6,,"L(S), L(S), L(S), L(S), L(S), L(S)";
4V8X,Ribosome,X-Ray,3.35,12,9285,4,6,6,,"L(S), L(S), L(S), L(S), L(S), L(S)";
4V95,Ribosome,X-Ray,3.20,10,9302,4,6,6,,"L(S), L(S), L(S), L(S), L(S), L(S)";
4V97,Ribosome,X-Ray,3.52,14,9624,4,6,6,,"L(S), L(S), L(S), L(S), L(S), L(S)";
4V9A,Ribosome/Antibiotic,X-Ray,3.30,10,9242,4,6,6,,"L(S), L(S), L(S), L(S), L(S), L(S)";
4V9B,Ribosome/Antibiotic,X-Ray,3.10,12,9400,4,6,6,,"L(S), L(S), L(S), L(S), L(S), L(S)";
4V9C,Ribosome/Antibiotic,X-Ray,3.30,10,9332,3,6,6,,"L(S), L(S), L(S), L(S), L(S), L(S)";
4V9D,Ribosome,X-Ray,3.00,10,9305,3,6,6,,"L(S), L(S), L(S), L(S), L(S), L(S)";
4V9I,Ribosome,X-Ray,3.30,14,9543,5,6,6,,"L(S), L(S), L(S), L(S), L(S), L(S)";
4V9J,Ribosome/Antibiotic,X-Ray,3.86,10,9208,3,6,6,,"L(S), L(S), L(S), L(S), L(S), L(S)";
4V9K,Ribosome/Antibiotic,X-Ray,3.50,10,9218,3,6,6,,"L(S), L(S), L(S), L(S), L(S), L(S)";
4V9L,Ribosome/Antibiotic,X-Ray,3.50,10,9218,3,6,6,,"L(S), L(S), L(S), L(S), L(S), L(S)";
4V9M,Ribosome,X-Ray,4.00,10,9218,3,6,6,,"L(S), L(S), L(S), L(S), L(S), L(S)";
4V9N,Ribosome,X-Ray,3.40,10,9178,4,6,6,,"L(S), L(S), L(S), L(S), L(S), L(S)";
4V9Q,Ribosome,X-Ray,3.40,12,9322,4,6,6,,"L(S), L(S), L(S), L(S), L(S), L(S)";
4V9R,Ribosome/Antibiotic,X-Ray,3.00,10,9315,4,6,6,,"L(S), L(S), L(S), L(S), L(S), L(S)";
4V9S,Ribosome/Antibiotic,X-Ray,3.10,10,9315,4,6,6,,"L(S), L(S), L(S), L(S), L(S), L(S)";
4W29,Ribosome/Antibiotic,X-Ray,3.80,12,9396,3,6,6,,"L(S), L(S), L(S), L(S), L(S), L(S)";
4W2F,Ribosome/Antibiotic,X-Ray,2.40,14,9612,4,6,6,,"L(S), L(S), L(S), L(S), L(S), L(S)";
4W2G,Ribosome/Antibiotic,X-Ray,2.55,14,9614,4,6,6,,"L(S), L(S), L(S), L(S), L(S), L(S)";
4W2H,Ribosome/Antibiotic,X-Ray,2.70,12,9452,4,6,6,,"L(S), L(S), L(S), L(S), L(S), L(S)";
4W2I,Ribosome/Antibiotic,X-Ray,2.70,14,9614,4,6,6,,"L(S), L(S), L(S), L(S), L(S), L(S)";
4W4G,Ribosome,X-Ray,3.30,12,9470,4,6,6,,"L(S), L(S), L(S), L(S), L(S), L(S)";
4WF1,Ribosome/Antibiotic,X-Ray,3.09,6,9122,2,6,6,,"L(S), L(S), L(S), L(S), L(S), L(S)";
4WOI,Ribosome,X-Ray,3.00,10,9316,3,6,6,,"L(S), L(S), L(S), L(S), L(S), L(S)";
4WPO,Ribosome,X-Ray,2.80,14,9610,4,6,6,,"L(S), L(S), L(S), L(S), L(S), L(S)";
4WQ1,Ribosome,X-Ray,3.10,14,9660,4,6,6,,"L(S), L(S), L(S), L(S), L(S), L(S)";
4WQF,Ribosome,X-Ray,2.80,12,9449,4,6,6,,"L(S), L(S), L(S), L(S), L(S), L(S)";
4WQR,Ribosome,X-Ray,3.15,14,9638,4,6,6,,"L(S), L(S), L(S), L(S), L(S), L(S)";
4WQU,Ribosome/Antibiotic,X-Ray,2.80,12,9450,4,6,6,,"L(S), L(S), L(S), L(S), L(S), L(S)";
4WQY,Ribosome,X-Ray,2.80,10,9312,4,6,6,,"L(S), L(S), L(S), L(S), L(S), L(S)";
4WR6,Ribosome,X-Ray,3.05,14,9666,4,6,6,,"L(S), L(S), L(S), L(S), L(S), L(S)";
4WRA,Ribosome,X-Ray,3.05,14,9676,4,6,6,,"L(S), L(S), L(S), L(S), L(S), L(S)";
4WRO,Ribosome,X-Ray,3.05,14,9634,4,6,6,,"L(S), L(S), L(S), L(S), L(S), L(S)";
4WSD,Ribosome,X-Ray,2.95,14,9636,4,6,6,,"L(S), L(S), L(S), L(S), L(S), L(S)";
4WSM,Ribosome,X-Ray,3.30,14,9764,4,6,6,,"L(S), L(S), L(S), L(S), L(S), L(S)";
4WU1,Ribosome,X-Ray,3.20,12,9512,4,6,6,,"L(S), L(S), L(S), L(S), L(S), L(S)";
4WWW,Ribosome/Antibiotic,X-Ray,3.10,6,9110,3,6,6,,"L(S), L(S), L(S), L(S), L(S), L(S)";
4WZD,Ribosome,X-Ray,3.10,12,9517,4,6,6,,"L(S), L(S), L(S), L(S), L(S), L(S)";
4WZO,Ribosome,X-Ray,3.30,13,9555,4,6,6,,"L(S), L(S), L(S), L(S), L(S), L(S)";
4XEJ,Ribosome,X-Ray,3.80,8,9397,3,6,6,,"L(S), L(S), L(S), L(S), L(S), L(S)";
4Y4O,Ribosome,X-Ray,2.30,6,9111,3,6,6,,"L(S), L(S), L(S), L(S), L(S), L(S)";
4Y4P,Ribosome,X-Ray,2.50,14,9611,4,6,6,,"L(S), L(S), L(S), L(S), L(S), L(S)";
4YBB,Ribosome,X-Ray,2.10,6,9115,3,6,6,,"L(S), L(S), L(S), L(S), L(S), L(S)";
4YPB,Ribosome,X-Ray,3.40,12,9482,4,6,6,,"L(S), L(S), L(S), L(S), L(S), L(S)";
4YZV,Ribosome,X-Ray,3.10,12,9330,4,6,6,,"L(S), L(S), L(S), L(S), L(S), L(S)";
4Z3S,Ribosome/Antibiotic,X-Ray,2.65,14,9614,4,6,6,,"L(S), L(S), L(S), L(S), L(S), L(S)";
4Z8C,Ribosome/Antibiotic,X-Ray,2.90,10,9313,4,6,6,,"L(S), L(S), L(S), L(S), L(S), L(S)";
4ZSN,Ribosome,X-Ray,3.60,12,9332,4,6,6,,"L(S), L(S), L(S), L(S), L(S), L(S)";
5CZP,Ribosome,X-Ray,3.30,10,9316,4,6,6,,"L(S), L(S), L(S), L(S), L(S), L(S)";
5D8B,Translation,X-Ray,3.63,12,9408,4,6,6,,"L(S), L(S), L(S), L(S), L(S), L(S)";
5DFE,Ribosome,X-Ray,3.10,10,9316,4,6,6,,"L(S), L(S), L(S), L(S), L(S), L(S)";
5DOX,Ribosome/Antibiotic,X-Ray,3.10,6,9111,3,6,6,,"L(S), L(S), L(S), L(S), L(S), L(S)";
5DOY,Ribosome/Antibiotic,X-Ray,2.60,14,9610,4,6,6,,"L(S), L(S), L(S), L(S), L(S), L(S)";
5E7K,Ribosome,X-Ray,3.20,14,9629,4,6,6,,"L(S), L(S), L(S), L(S), L(S), L(S)";
5E+081,Ribosome,X-Ray,2.95,14,9622,4,6,6,,"L(S), L(S), L(S), L(S), L(S), L(S)";
5EL4,Ribosome,X-Ray,3.15,14,9630,4,6,6,,"L(S), L(S), L(S), L(S), L(S), L(S)";
5EL5,Ribosome,X-Ray,3.15,14,9619,4,6,6,,"L(S), L(S), L(S), L(S), L(S), L(S)";
5EL6,Ribosome,X-Ray,3.10,14,9618,4,6,6,,"L(S), L(S), L(S), L(S), L(S), L(S)";
5EL7,Ribosome,X-Ray,3.15,14,9628,4,6,6,,"L(S), L(S), L(S), L(S), L(S), L(S)";
5F8K,Ribosome,X-Ray,2.80,10,9262,4,6,6,,"L(S), L(S), L(S), L(S), L(S), L(S)";
5FDU,Ribosome,X-Ray,2.90,6,9106,3,6,6,,"L(S), L(S), L(S), L(S), L(S), L(S)";
5FDV,Ribosome,X-Ray,2.80,6,9106,3,6,6,,"L(S), L(S), L(S), L(S), L(S), L(S)";
5HAU,Ribosome/Antibiotic,X-Ray,3.00,10,9314,4,6,6,,"L(S), L(S), L(S), L(S), L(S), L(S)";
5HCP,Ribosome/Antibiotic,X-Ray,2.89,10,9313,4,6,6,,"L(S), L(S), L(S), L(S), L(S), L(S)";
5HCQ,Ribosome/Antibiotic,X-Ray,2.80,10,9313,4,6,6,,"L(S), L(S), L(S), L(S), L(S), L(S)";
5HCR,Ribosome/Antibiotic,X-Ray,2.80,10,9313,4,6,6,,"L(S), L(S), L(S), L(S), L(S), L(S)";
5HD1,Ribosome/Antibiotic,X-Ray,2.70,10,9313,4,6,6,,"L(S), L(S), L(S), L(S), L(S), L(S)";
5IB7,Translation,X-Ray,2.99,14,9637,4,6,6,,"L(S), L(S), L(S), L(S), L(S), L(S)";
5IB8,Ribosome,X-Ray,3.13,14,9637,4,6,6,,"L(S), L(S), L(S), L(S), L(S), L(S)";
5IBB,Ribosome,X-Ray,2.96,14,9637,4,6,6,,"L(S), L(S), L(S), L(S), L(S), L(S)";
5IT8,Ribosome,X-Ray,3.12,6,9115,3,6,6,,"L(S), L(S), L(S), L(S), L(S), L(S)";
5J30,Ribosome,X-Ray,3.20,10,9316,4,6,6,,"L(S), L(S), L(S), L(S), L(S), L(S)";
5J3C,Ribosome,X-Ray,3.04,10,9316,4,6,6,,"L(S), L(S), L(S), L(S), L(S), L(S)";
5J4B,Ribosome,X-Ray,2.60,14,9611,4,6,6,,"L(S), L(S), L(S), L(S), L(S), L(S)";
5J4C,Ribosome,X-Ray,2.80,14,9611,4,6,6,,"L(S), L(S), L(S), L(S), L(S), L(S)";
5J4D,Ribosome,X-Ray,3.10,12,9368,4,6,6,,"L(S), L(S), L(S), L(S), L(S), L(S)";
5J5B,Ribosome/Antibiotic,X-Ray,2.80,6,9116,3,6,6,,"L(S), L(S), L(S), L(S), L(S), L(S)";
5J7L,Ribosome/Antibiotic,X-Ray,3.00,6,9116,3,6,6,,"L(S), L(S), L(S), L(S), L(S), L(S)";
5J88,Ribosome/Antibiotic,X-Ray,3.32,6,9116,3,6,6,,"L(S), L(S), L(S), L(S), L(S), L(S)";
5J8A,Ribosome/Antibiotic,X-Ray,3.10,6,9116,3,6,6,,"L(S), L(S), L(S), L(S), L(S), L(S)";
5J91,Ribosome/Antibiotic,X-Ray,2.96,6,9116,3,6,6,,"L(S), L(S), L(S), L(S), L(S), L(S)";
5JC9,Ribosome,X-Ray,3.03,6,9116,3,6,6,,"L(S), L(S), L(S), L(S), L(S), L(S)";
5V8I,Ribosome,X-Ray,3.25,6,9069,3,6,6,,"L(S), L(S), L(S), L(S), L(S), L(S)";
5VP2,Ribosome,X-Ray,2.80,14,9611,4,6,6,,"L(S), L(S), L(S), L(S), L(S), L(S)";
5VPP,Ribosome,X-Ray,3.90,10,9310,3,6,6,,"L(S), L(S), L(S), L(S), L(S), L(S)";
5W4K,Ribosome/Antibiotic,X-Ray,2.70,14,9611,4,6,6,,"L(S), L(S), L(S), L(S), L(S), L(S)";
5WIS,Ribosome,X-Ray,2.70,14,9611,4,6,6,,"L(S), L(S), L(S), L(S), L(S), L(S)";
5WIT,Ribosome,X-Ray,2.60,14,9609,4,6,6,,"L(S), L(S), L(S), L(S), L(S), L(S)";
6B4V,Ribosome/Antibiotic,X-Ray,3.40,12,9360,4,6,6,,"L(S), L(S), L(S), L(S), L(S), L(S)";
6BOH,Ribosome/Antibiotic,X-Ray,3.40,12,9368,4,6,6,,"L(S), L(S), L(S), L(S), L(S), L(S)";
6BOK,Ribosome,X-Ray,3.55,12,9368,4,6,6,,"L(S), L(S), L(S), L(S), L(S), L(S)";
6BUW,Ribosome,X-Ray,3.50,10,9294,4,6,6,,"L(S), L(S), L(S), L(S), L(S), L(S)";
6BY1,Ribosome,X-Ray,3.94,13,9598,3,6,6,,"L(S), L(S), L(S), L(S), L(S), L(S)";
6BZ6,Ribosome,X-Ray,3.18,10,9294,4,6,6,,"L(S), L(S), L(S), L(S), L(S), L(S)";
6BZ7,Ribosome,X-Ray,3.68,14,9482,3,6,6,,"L(S), L(S), L(S), L(S), L(S), L(S)";
6BZ8,Ribosome,X-Ray,3.74,14,9482,4,6,6,,"L(S), L(S), L(S), L(S), L(S), L(S)";
6CAE,Ribosome/Inhibitor,X-Ray,2.60,14,9613,4,6,6,,"L(S), L(S), L(S), L(S), L(S), L(S)";
6CFJ,Ribosome/Inhibitor,X-Ray,2.80,14,9611,4,6,6,,"L(S), L(S), L(S), L(S), L(S), L(S)";
6CFK,Ribosome/Inhibitor,X-Ray,2.70,6,9111,3,6,6,,"L(S), L(S), L(S), L(S), L(S), L(S)";
6CFL,Ribosome/Inhibitor,X-Ray,2.60,6,9111,3,6,6,,"L(S), L(S), L(S), L(S), L(S), L(S)";
6CZR,Ribosome/Antibiotic,X-Ray,3.14,6,10728,3,6,6,,"L(S), L(S), L(S), L(S), L(S), L(S)";
6FKR,Ribosome,X-Ray,3.20,6,9054,3,6,6,,"L(S), L(S), L(S), L(S), L(S), L(S)";
6FXC,Ribosome,EM,6.76,6,9150,3,6,6,,"L(S), L(S), L(S), L(S), L(S), L(S)";
6GSJ,Ribosome,X-Ray,2.96,14,9628,4,6,6,,"L(S), L(S), L(S), L(S), L(S), L(S)";
6GSK,Ribosome,X-Ray,3.36,14,9630,4,6,6,,"L(S), L(S), L(S), L(S), L(S), L(S)";
6GSL,Ribosome,X-Ray,3.16,14,9626,4,6,6,,"L(S), L(S), L(S), L(S), L(S), L(S)";
6H58,Ribosome,EM,7.90,8,9278,2,6,6,,"L(S), L(S), L(S), L(S), L(S), L(S)";
6I7V,Ribosome,X-Ray,2.90,6,9111,3,6,6,,"L(S), L(S), L(S), L(S), L(S), L(S)";
6N9E,Ribosome,X-Ray,3.70,12,9313,4,6,6,,"L(S), L(S), L(S), L(S), L(S), L(S)";
6N9F,Ribosome,X-Ray,3.70,12,9314,4,6,6,,"L(S), L(S), L(S), L(S), L(S), L(S)";
6ND5,Ribosome/Antibiotic,X-Ray,2.60,14,9611,4,6,6,,"L(S), L(S), L(S), L(S), L(S), L(S)";
6ND6,Ribosome/Antibiotic,X-Ray,2.85,14,9613,4,6,6,,"L(S), L(S), L(S), L(S), L(S), L(S)";
6NDK,Ribosome,X-Ray,3.64,14,9357,4,6,6,,"L(S), L(S), L(S), L(S), L(S), L(S)";
6NSH,Ribosome,X-Ray,3.40,10,9188,3,6,6,,"L(S), L(S), L(S), L(S), L(S), L(S)";
6NUO,Ribosome,X-Ray,3.20,10,9308,4,6,6,,"L(S), L(S), L(S), L(S), L(S), L(S)";
6O97,Ribosome/Antibiotic,X-Ray,2.75,14,9613,4,6,6,,"L(S), L(S), L(S), L(S), L(S), L(S)";
6OF1,Ribosome,X-Ray,2.80,14,9613,4,6,6,,"L(S), L(S), L(S), L(S), L(S), L(S)";
6OF6,Ribosome,X-Ray,3.20,14,9614,4,6,6,,"L(S), L(S), L(S), L(S), L(S), L(S)";
6OJ2,Ribosome,X-Ray,3.20,14,9614,4,6,6,,"L(S), L(S), L(S), L(S), L(S), L(S)";
6OPE,Ribosome,X-Ray,3.10,12,9462,4,6,6,,"L(S), L(S), L(S), L(S), L(S), L(S)";
6ORD,Ribosome,X-Ray,3.10,12,9458,4,6,6,,"L(S), L(S), L(S), L(S), L(S), L(S)";
6OSI,Ribosome,X-Ray,4.14,10,9288,3,6,6,,"L(S), L(S), L(S), L(S), L(S), L(S)";
6OTR,Ribosome,X-Ray,3.12,14,9470,4,6,6,,"L(S), L(S), L(S), L(S), L(S), L(S)";
6OXA,Ribosome,X-Ray,3.25,14,9476,4,6,6,,"L(S), L(S), L(S), L(S), L(S), L(S)";
6OXI,Ribosome,X-Ray,3.50,12,9316,4,6,6,,"L(S), L(S), L(S), L(S), L(S), L(S)";
6QNQ,Ribosome,X-Ray,3.50,13,9559,4,6,6,,"L(S), L(S), L(S), L(S), L(S), L(S)";
6QNR,Ribosome,X-Ray,3.10,15,9770,4,6,6,,"L(S), L(S), L(S), L(S), L(S), L(S)";
6UCQ,Ribosome,X-Ray,3.50,12,9453,3,6,6,,"L(S), L(S), L(S), L(S), L(S), L(S)";
6UO1,Ribosome,X-Ray,2.95,14,9611,4,6,6,,"L(S), L(S), L(S), L(S), L(S), L(S)";
6XHV,Ribosome,X-Ray,2.40,14,9607,4,6,6,,"L(S), L(S), L(S), L(S), L(S), L(S)";
6XHW,Ribosome,X-Ray,2.50,14,9607,4,6,6,,"L(S), L(S), L(S), L(S), L(S), L(S)";
6XHX,Ribosome,X-Ray,2.55,6,9111,3,6,6,,"L(S), L(S), L(S), L(S), L(S), L(S)";
6XHY,Ribosome,X-Ray,2.60,14,9607,4,6,6,,"L(S), L(S), L(S), L(S), L(S), L(S)";
6XQD,Ribosome,X-Ray,2.80,10,9310,4,6,6,,"L(S), L(S), L(S), L(S), L(S), L(S)";
6XQE,Ribosome,X-Ray,3.00,10,9310,4,6,6,,"L(S), L(S), L(S), L(S), L(S), L(S)";
7JQL,Ribosome,X-Ray,3.00,10,9311,4,6,6,,"L(S), L(S), L(S), L(S), L(S), L(S)";
7JQM,Ribosome,X-Ray,3.05,10,9311,4,6,6,,"L(S), L(S), L(S), L(S), L(S), L(S)";
7MD7,Ribosome,X-Ray,2.80,6,9111,3,6,6,,"L(S), L(S), L(S), L(S), L(S), L(S)";
7RQ8,Ribosome/RNA,X-Ray,2.50,14,9607,4,6,6,,"L(S), L(S), L(S), L(S), L(S), L(S)";
7RQ9,Ribosome/RNA,X-Ray,2.60,14,9607,4,6,6,,"L(S), L(S), L(S), L(S), L(S), L(S)";
4UJC,Ribosome,EM,9.50,6,7789,2,8,5,"L(L), L&L, D&L","L(S), L(S)";
4V4V,Ribosome,EM,15.00,6,4564,1,6,5,"L&L, L(S)","L(S), L(S), L(S)";
6O3M,Ribosome,X-Ray,3.97,10,9308,4,5,5,,"L(S), L(S), L(S), L(S), L(S)";
6Q95,Ribosome,EM,3.70,7,5064,4,5,5,,"L(S), L(S), L(S), L(S), L(S)";
6Q9A,Ribosome,EM,3.70,5,4995,3,5,5,,"L(S), L(S), L(S), L(S), L(S)";
7LH5,Ribosome,X-Ray,3.27,14,9468,4,5,5,,"L(S), L(S), L(S), L(S), L(S)";
3Q3Z,RNA,X-Ray,2.51,2,150,2,6,4,,"L(D), L(D), L(S), L(S)";
5LZF,Ribosome,EM,4.60,6,4781,3,5,4,L&L,"L(S), L(S), L(S)";
6XIQ,Ribosome,EM,4.20,7,5634,3,5,4,L&L,"L(S), L(S), L(S)";
7ASP,Ribosome,EM,2.86,3,4584,4,5,4,L(S),"L(S), L(S), L(S)";
7LV0,Ribosome,EM,3.20,6,4734,3,5,4,D&L,"L(S), L(S), L(S)";
2NZ4,Structural Protein/RNA,X-Ray,2.50,8,601,1,4,4,"L(S), L(S), L(S), L(S)",;
3G8S,RNA Binding Protein/RNA,X-Ray,3.10,8,601,1,4,4,"L(S), L(S), L(S), L(S)",;
3G8T,RNA Binding Protein/RNA,X-Ray,3.00,8,615,1,4,4,"L(S), L(S), L(S), L(S)",;
3G96,RNA Binding Protein/RNA,X-Ray,3.01,8,602,1,4,4,"L(S), L(S), L(S), L(S)",;
3G9C,RNA Binding Protein/RNA,X-Ray,2.90,8,607,1,4,4,"L(S), L(S), L(S), L(S)",;
3L3C,RNA Binding Protein/RNA,X-Ray,2.85,8,602,1,4,4,"L(S), L(S), L(S), L(S)",;
4QJD,RNA,X-Ray,3.10,8,292,2,4,4,,"L(S), L(S), L(S), L(S)";
4V8P,Ribosome,X-Ray,3.52,12,14512,3,4,4,,"L(S), L(S), L(S), L(S)";
4WT1,Ribosome,X-Ray,3.05,14,9631,4,4,4,,"L(S), L(S), L(S), L(S)";
5NDV,Ribosome,X-Ray,3.30,8,10949,4,4,4,,"L(S), L(S), L(S), L(S)";
6C5L,Ribosome,X-Ray,3.20,12,9472,4,4,4,,"L(S), L(S), L(S), L(S)";
6GZZ,Ribosome,EM,4.13,6,9080,3,4,4,,"L(S), L(S), L(S), L(S)";
6N1D,Ribosome,X-Ray,3.20,11,9303,4,4,4,,"L(S), L(S), L(S), L(S)";
6NTA,Ribosome,X-Ray,3.10,10,9188,3,4,4,,"L(S), L(S), L(S), L(S)";
6NWY,Ribosome,X-Ray,3.50,10,9308,4,4,4,,"L(S), L(S), L(S), L(S)";
4V4W,Ribosome,EM,15.00,6,4564,2,5,3,"D(L), D&L",L(S);
4UJD,Ribosome,EM,8.90,6,7789,2,4,3,L&L,"L(S), L(S)";
3J2C,Ribosome,EM,13.20,3,1533,2,3,3,L(S),"L(S), L(S)";
3J7P,Ribosome,EM,3.50,4,5659,4,3,3,,"L(S), L(S), L(S)";
3J7R,Ribosome,EM,3.90,7,5877,4,3,3,,"L(S), L(S), L(S)";
3J9W,Ribosome,EM,3.90,5,4698,4,3,3,,"L(S), L(S), L(S)";
3J9Z,Ribosome,EM,3.60,5,4717,3,3,3,,"L(S), L(S), L(S)";
3JA1,Ribosome,EM,3.60,5,4690,3,3,3,,"L(S), L(S), L(S)";
3JBN,Ribosome,EM,4.70,5,5092,4,3,3,,"L(S), L(S), L(S)";
3JBO,Ribosome,EM,5.80,5,5090,4,3,3,,"L(S), L(S), L(S)";
3JBP,Ribosome,EM,6.70,5,5090,3,3,3,,"L(S), L(S), L(S)";
3JBV,Ribosome,EM,3.32,6,4728,3,3,3,,"L(S), L(S), L(S)";
3JCD,Ribosome,EM,3.70,6,4724,3,3,3,,"L(S), L(S), L(S)";
3JCE,Ribosome,EM,3.20,7,4800,3,3,3,,"L(S), L(S), L(S)";
3JCN,Ribosome,EM,4.60,5,4648,2,3,3,,"L(S), L(S), L(S)";
4QJH,RNA,X-Ray,3.88,6,222,2,3,3,,"L(S), L(S), L(S)";
4RGE,RNA,X-Ray,2.89,3,158,2,3,3,,"L(S), L(S), L(S)";
4UG0,Ribosome,EM,3.60,5,7213,3,3,3,,"L(S), L(S), L(S)";
4V49,Ribosome,X-Ray,8.70,6,4698,3,3,3,,"L(S), L(S), L(S)";
4V4I,Ribosome,X-Ray,3.71,6,4693,4,3,3,,"L(S), L(S), L(S)";
4V4J,Ribosome,X-Ray,3.83,6,4702,4,3,3,,"L(S), L(S), L(S)";
4V4N,Ribosome/Protein Transport,EM,9.00,4,4743,2,3,3,,"L(S), L(S), L(S)";
4V5H,Ribosome,EM,5.80,5,4638,3,3,3,,"L(S), L(S), L(S)";
4V5L,Ribosome,X-Ray,3.10,7,4800,4,3,3,,"L(S), L(S), L(S)";
4V5M,Ribosome,EM,7.80,5,4647,3,3,3,,"L(S), L(S), L(S)";
4V5N,Ribosome,EM,7.60,5,4647,3,3,3,,"L(S), L(S), L(S)";
4V61,Ribosome,EM,9.40,4,4521,2,3,3,,"L(S), L(S), L(S)";
4V68,Ribosome,EM,6.40,8,4708,4,3,3,,"L(S), L(S), L(S)";
4V69,Ribosome,EM,6.70,7,4790,3,3,3,,"L(S), L(S), L(S)";
4V6M,Ribosome/Ribosomal Protein,EM,7.10,5,4654,3,3,3,,"L(S), L(S), L(S)";
4V6N,Ribosome,EM,12.10,6,4764,3,3,3,,"L(S), L(S), L(S)";
4V6O,Ribosome,EM,14.70,6,4764,3,3,3,,"L(S), L(S), L(S)";
4V6Q,Ribosome,EM,11.50,6,4764,2,3,3,,"L(S), L(S), L(S)";
4V6R,Ribosome,EM,11.50,6,4764,2,3,3,,"L(S), L(S), L(S)";
4V6S,Ribosome,EM,13.10,5,4689,3,3,3,,"L(S), L(S), L(S)";
4V6U,Ribosome,EM,6.60,5,4822,2,3,3,,"L(S), L(S), L(S)";
4V6V,Ribosome,EM,9.80,5,4688,3,3,3,,"L(S), L(S), L(S)";
4V6Y,Ribosome,EM,12.00,6,4719,3,3,3,,"L(S), L(S), L(S)";
4V6Z,Ribosome,EM,12.00,6,4719,2,3,3,,"L(S), L(S), L(S)";
4V70,Ribosome,EM,17.00,6,4719,3,3,3,,"L(S), L(S), L(S)";
4V71,Ribosome,EM,20.00,6,4719,2,3,3,,"L(S), L(S), L(S)";
4V72,Ribosome,EM,13.00,6,4719,2,3,3,,"L(S), L(S), L(S)";
4V73,Ribosome,EM,15.00,6,4719,2,3,3,,"L(S), L(S), L(S)";
4V74,Ribosome,EM,17.00,6,4719,2,3,3,,"L(S), L(S), L(S)";
4V75,Ribosome,EM,12.00,6,4719,2,3,3,,"L(S), L(S), L(S)";
4V76,Ribosome,EM,17.00,6,4719,2,3,3,,"L(S), L(S), L(S)";
4V77,Ribosome,EM,17.00,6,4719,3,3,3,,"L(S), L(S), L(S)";
4V78,Ribosome,EM,20.00,6,4719,3,3,3,,"L(S), L(S), L(S)";
4V79,Ribosome,EM,15.00,6,4719,2,3,3,,"L(S), L(S), L(S)";
4V7A,Ribosome,EM,9.00,5,4643,3,3,3,,"L(S), L(S), L(S)";
4V7C,Translation,EM,7.60,6,4734,3,3,3,,"L(S), L(S), L(S)";
4V7D,Translation/Antibiotic,EM,7.60,6,4734,3,3,3,,"L(S), L(S), L(S)";
4V7I,Ribosome,EM,9.60,3,4566,2,3,3,,"L(S), L(S), L(S)";
4V85,Ribosome/Antibiotic,X-Ray,3.20,4,4581,2,3,3,,"L(S), L(S), L(S)";
4V89,Ribosome,X-Ray,3.70,4,4581,2,3,3,,"L(S), L(S), L(S)";
4V8O,Ribosome,X-Ray,3.80,5,4645,3,3,3,,"L(S), L(S), L(S)";
4V8Q,Ribosome,X-Ray,3.10,7,4821,4,3,3,,"L(S), L(S), L(S)";
4V90,Ribosome,X-Ray,2.95,5,4641,3,3,3,,"L(S), L(S), L(S)";
4V9H,Ribosome,X-Ray,2.86,5,4654,3,3,3,,"L(S), L(S), L(S)";
4W2E,Ribosome,X-Ray,2.90,6,4724,4,3,3,,"L(S), L(S), L(S)";
4ZER,Ribosome,X-Ray,3.10,10,9313,4,3,3,,"L(S), L(S), L(S)";
5A8L,Translation,EM,3.80,4,6920,2,3,3,"D(S), D(S), D(S)",;
5AFI,Ribosome,EM,2.90,7,4800,3,3,3,,"L(S), L(S), L(S)";
5H5U,Ribosome,EM,3.00,5,4639,4,3,3,,"L(S), L(S), L(S)";
5IMQ,Ribosome,EM,3.80,5,4691,3,3,3,,"L(S), L(S), L(S)";
5IMR,Ribosome,EM,5.70,5,4691,2,3,3,,"L(S), L(S), L(S)";
5IQR,Ribosome,EM,3.00,7,4791,3,3,3,,"L(S), L(S), L(S)";
5J8B,Ribosome,X-Ray,2.60,7,4807,4,3,3,,"L(S), L(S), L(S)";
5JTE,Ribosome,EM,3.60,7,4783,3,3,3,,"L(S), L(S), L(S)";
5JU8,Ribosome,EM,3.60,6,4717,3,3,3,,"L(S), L(S), L(S)";
5KCR,Ribosome,EM,3.60,5,4659,4,3,3,,"L(S), L(S), L(S)";
5KPS,Ribosome,EM,3.90,6,4734,3,3,3,,"L(S), L(S), L(S)";
5KPV,Ribosome,EM,4.10,7,4812,3,3,3,,"L(S), L(S), L(S)";
5KPW,Ribosome,EM,3.90,7,4812,3,3,3,,"L(S), L(S), L(S)";
5KPX,Ribosome,EM,3.90,7,4812,3,3,3,,"L(S), L(S), L(S)";
5LI0,Ribosome,EM,3.80,3,4578,3,3,3,,"L(S), L(S), L(S)";
5LZA,Ribosome,EM,3.60,5,4686,3,3,3,,"L(S), L(S), L(S)";
5LZB,Ribosome,EM,5.30,7,4784,4,3,3,,"L(S), L(S), L(S)";
5LZC,Ribosome,EM,4.80,7,4784,4,3,3,,"L(S), L(S), L(S)";
5LZD,Ribosome,EM,3.40,7,4784,4,3,3,,"L(S), L(S), L(S)";
5LZE,Ribosome,EM,3.50,7,4784,3,3,3,,"L(S), L(S), L(S)";
5LZS,Ribosome,EM,3.31,8,5925,4,3,3,,"L(S), L(S), L(S)";
5MDV,Ribosome,EM,2.97,5,4650,3,3,3,,"L(S), L(S), L(S)";
5MDW,Ribosome,EM,3.06,5,4650,3,3,3,,"L(S), L(S), L(S)";
5MDY,Ribosome,EM,3.35,5,4650,3,3,3,,"L(S), L(S), L(S)";
5MDZ,Ribosome,EM,3.10,5,4650,3,3,3,,"L(S), L(S), L(S)";
5MGP,Ribosome,EM,3.10,5,4645,3,3,3,,"L(S), L(S), L(S)";
5MMM,Ribosome,EM,3.40,5,4604,3,3,3,,"L(S), L(S), L(S)";
5MYJ,Ribosome,EM,5.60,3,4547,2,3,3,,"L(S), L(S), L(S)";
5ND8,Ribosome,EM,3.70,3,4579,4,3,3,,"L(S), L(S), L(S)";
5ND9,Ribosome,EM,3.70,3,4593,3,3,3,,"L(S), L(S), L(S)";
5NGM,Ribosome,EM,2.90,3,4591,3,3,3,,"L(S), L(S), L(S)";
5NJT,Translation,EM,3.80,3,4579,3,3,3,,"L(S), L(S), L(S)";
5NP6,Ribosome,EM,3.60,5,4667,3,3,3,,"L(S), L(S), L(S)";
5O61,Ribosome,EM,3.31,5,4848,4,3,3,,"L(S), L(S), L(S)";
5OT7,Ribosome,EM,3.80,5,4618,2,3,3,,"L(S), L(S), L(S)";
5T2C,Ribosome,EM,3.60,5,7213,3,3,3,,"L(S), L(S), L(S)";
5U4I,Ribosome,EM,3.50,6,4727,3,3,3,,"L(S), L(S), L(S)";
5U9F,Ribosome,EM,3.20,6,4727,3,3,3,,"L(S), L(S), L(S)";
5U9G,Ribosome,EM,3.20,6,4727,3,3,3,,"L(S), L(S), L(S)";
5UQ7,Ribosome,EM,3.50,6,4763,4,3,3,,"L(S), L(S), L(S)";
5UQ8,Ribosome,EM,3.20,6,4763,4,3,3,,"L(S), L(S), L(S)";
5UYK,Ribosome,EM,3.90,7,4812,3,3,3,,"L(S), L(S), L(S)";
5UYL,Ribosome,EM,3.60,7,4810,3,3,3,,"L(S), L(S), L(S)";
5UYM,Ribosome,EM,3.20,7,4810,3,3,3,,"L(S), L(S), L(S)";
5UYN,Ribosome,EM,4.00,7,4808,3,3,3,,"L(S), L(S), L(S)";
5UYP,Ribosome,EM,3.90,7,4810,3,3,3,,"L(S), L(S), L(S)";
5UYQ,Ribosome,EM,3.80,7,4809,3,3,3,,"L(S), L(S), L(S)";
5WDT,Ribosome,EM,3.00,7,4801,4,3,3,,"L(S), L(S), L(S)";
5WE4,Ribosome,EM,3.10,7,4801,4,3,3,,"L(S), L(S), L(S)";
5WE6,Ribosome,EM,3.40,7,4801,4,3,3,,"L(S), L(S), L(S)";
5WF0,Ribosome,EM,3.60,7,4801,4,3,3,,"L(S), L(S), L(S)";
5WFK,Ribosome,EM,3.40,7,4801,4,3,3,,"L(S), L(S), L(S)";
5WFS,Ribosome,EM,3.00,7,4801,4,3,3,,"L(S), L(S), L(S)";
5X8P,Ribosome,EM,3.40,4,4528,3,3,3,,"L(S), L(S), L(S)";
5ZEB,Ribosome,EM,3.40,4,4843,4,3,3,,"L(S), L(S), L(S)";
5ZEP,Ribosome,EM,3.40,4,4843,4,3,3,,"L(S), L(S), L(S)";
5ZLU,Ribosome,EM,3.60,5,4613,2,3,3,,"L(S), L(S), L(S)";
6BU8,Ribosome,EM,3.50,7,4819,3,3,3,,"L(S), L(S), L(S)";
6C4H,Ribosomal Protein/RNA,EM,3.10,2,2977,1,3,3,"D(S), D(S), L(S)",;
6C4I,Ribosome,EM,3.24,6,4729,3,3,3,,"L(S), L(S), L(S)";
6D90,Ribosome,EM,3.20,6,5842,4,3,3,,"L(S), L(S), L(S)";
6D9J,Ribosome,EM,3.20,6,5838,3,3,3,,"L(S), L(S), L(S)";
6DNC,Ribosome,EM,3.70,6,4743,3,3,3,,"L(S), L(S), L(S)";
6DZI,Ribosome,EM,3.46,3,4748,4,3,3,,"L(S), L(S), L(S)";
6ENJ,Ribosome,EM,3.70,6,4725,3,3,3,,"L(S), L(S), L(S)";
6ERI,Ribosome,EM,3.00,4,4515,2,3,3,,"L(S), L(S), L(S)";
6GXP,Ribosome,EM,4.40,3,4562,2,3,3,,"L(S), L(S), L(S)";
6GZQ,Ribosome,EM,3.28,3,4540,3,3,3,,"L(S), L(S), L(S)";
6H4N,Ribosome,EM,3.00,5,4639,2,3,3,,"L(S), L(S), L(S)";
6HCF,Ribosome,EM,3.90,6,5870,3,3,3,,"L(S), L(S), L(S)";
6HCJ,Ribosome,EM,3.80,7,5942,3,3,3,,"L(S), L(S), L(S)";
6HCM,Ribosome,EM,6.80,6,5870,3,3,3,,"L(S), L(S), L(S)";
6HCQ,Ribosome,EM,6.50,7,5942,3,3,3,,"L(S), L(S), L(S)";
6HRM,Ribosome,EM,2.96,2,4577,2,3,3,,"L(S), L(S), L(S)";
6HTQ,Ribosome,EM,4.50,6,4806,4,3,3,,"L(S), L(S), L(S)";
6IP5,Ribosome,EM,3.90,7,7351,3,3,3,,"L(S), L(S), L(S)";
6IP6,Ribosome,EM,4.50,7,7566,4,3,3,,"L(S), L(S), L(S)";
6IP8,Ribosome,EM,3.90,7,7572,4,3,3,,"L(S), L(S), L(S)";
6LKQ,Translation,X-Ray,3.10,4,4559,2,3,3,,"L(S), L(S), L(S)";
6MTB,Ribosome,EM,3.60,7,5721,4,3,3,,"L(S), L(S), L(S)";
6MTC,Ribosome,EM,3.40,5,5638,4,3,3,,"L(S), L(S), L(S)";
6MTD,Ribosome,EM,3.30,4,5564,4,3,3,,"L(S), L(S), L(S)";
6MTE,Ribosome,EM,3.40,4,5563,4,3,3,,"L(S), L(S), L(S)";
6O8X,Ribosome,EM,3.68,3,4542,2,3,3,,"L(S), L(S), L(S)";
6O8Y,Ribosome,EM,4.14,3,4542,2,3,3,,"L(S), L(S), L(S)";
6O8Z,Ribosome,EM,3.49,3,4547,2,3,3,,"L(S), L(S), L(S)";
6O90,Ribosome,EM,3.49,3,4540,2,3,3,,"L(S), L(S), L(S)";
6O9J,Ribosome,EM,3.90,4,4564,2,3,3,,"L(S), L(S), L(S)";
6O9K,Ribosome,EM,4.00,5,4591,2,3,3,,"L(S), L(S), L(S)";
6OFX,Ribosome,EM,3.30,5,4666,3,3,3,,"L(S), L(S), L(S)";
6OG7,Ribosome,EM,3.30,5,4666,3,3,3,,"L(S), L(S), L(S)";
6OGF,Ribosome,EM,3.90,5,4666,2,3,3,,"L(S), L(S), L(S)";
6OGG,Ribosome,EM,4.20,5,4666,2,3,3,,"L(S), L(S), L(S)";
6OGI,Ribosome,EM,3.40,5,4666,2,3,3,,"L(S), L(S), L(S)";
6OLE,Ribosome,EM,3.10,7,5749,4,3,3,,"L(S), L(S), L(S)";
6OLF,Ribosome,EM,3.90,7,5747,3,3,3,,"L(S), L(S), L(S)";
6OLI,Ribosome,EM,3.50,7,5749,4,3,3,,"L(S), L(S), L(S)";
6OM0,Ribosome,EM,3.10,7,5747,4,3,3,,"L(S), L(S), L(S)";
6OM6,Ribosome,EM,3.10,5,4638,3,3,3,,"L(S), L(S), L(S)";
6OM7,Ribosome,EM,3.70,7,5749,3,3,3,,"L(S), L(S), L(S)";
6ORE,Ribosome,EM,2.90,5,4640,3,3,3,,"L(S), L(S), L(S)";
6ORL,Ribosome,EM,3.50,5,4640,3,3,3,,"L(S), L(S), L(S)";
6OSK,Ribosome,EM,3.60,5,4640,3,3,3,,"L(S), L(S), L(S)";
6OSQ,Ribosome,EM,3.50,5,4640,3,3,3,,"L(S), L(S), L(S)";
6OST,Ribosome,EM,4.20,5,4640,3,3,3,,"L(S), L(S), L(S)";
6OT3,Ribosome,EM,3.90,5,4640,3,3,3,,"L(S), L(S), L(S)";
6OUO,Ribosome,EM,3.70,5,4640,3,3,3,,"L(S), L(S), L(S)";
6P5I,Ribosome,EM,3.10,5,5991,5,3,3,,"L(S), L(S), L(S)";
6P5J,Ribosome,EM,3.10,5,5991,4,3,3,,"L(S), L(S), L(S)";
6P5K,Ribosome,EM,3.10,5,5991,4,3,3,,"L(S), L(S), L(S)";
6P5N,Ribosome,EM,3.20,5,5989,4,3,3,,"L(S), L(S), L(S)";
6Q98,Ribosome,EM,4.30,4,4921,3,3,3,,"L(S), L(S), L(S)";
6QZP,Ribosome,EM,2.90,5,5787,4,3,3,,"L(S), L(S), L(S)";
6R6G,Ribosome,EM,3.70,8,5875,5,3,3,,"L(S), L(S), L(S)";
6R7Q,Ribosome,EM,3.90,7,5669,5,3,3,,"L(S), L(S), L(S)";
6S13,Ribosome,EM,3.58,3,4557,3,3,3,,"L(S), L(S), L(S)";
6SKG,Ribosome,EM,2.65,3,4659,2,3,3,,"L(S), L(S), L(S)";
6SPG,Ribosome,EM,3.34,3,4531,3,3,3,,"L(S), L(S), L(S)";
6SZS,Ribosome,EM,3.06,5,4646,4,3,3,,"L(S), L(S), L(S)";
6TBV,Ribosome,EM,2.70,5,4631,4,3,3,,"L(S), L(S), L(S)";
6TC3,Ribosome,EM,2.70,5,4631,4,3,3,,"L(S), L(S), L(S)";
6V39,Ribosome,EM,3.04,5,4656,4,3,3,,"L(S), L(S), L(S)";
6V3A,Ribosome,EM,2.82,5,4656,2,3,3,,"L(S), L(S), L(S)";
6V3B,Ribosome,EM,2.91,3,4577,3,3,3,,"L(S), L(S), L(S)";
6W6P,Ribosome,EM,2.90,3,4572,4,3,3,,"L(S), L(S), L(S)";
6WD0,Ribosome,EM,3.00,6,4734,3,3,3,,"L(S), L(S), L(S)";
6WD1,Ribosome,EM,3.30,5,4657,2,3,3,,"L(S), L(S), L(S)";
6WD2,Ribosome/RNA,EM,3.60,7,4810,3,3,3,,"L(S), L(S), L(S)";
6WD3,Ribosome,EM,3.60,7,4810,3,3,3,,"L(S), L(S), L(S)";
6WD4,Ribosome,EM,3.70,7,4810,3,3,3,,"L(S), L(S), L(S)";
6WD5,Ribosome,EM,3.60,7,4810,3,3,3,,"L(S), L(S), L(S)";
6WD6,Ribosome,EM,3.70,7,4810,3,3,3,,"L(S), L(S), L(S)";
6WD7,Ribosome,EM,3.90,7,4810,3,3,3,,"L(S), L(S), L(S)";
6WD8,Ribosome/RNA,EM,3.70,7,4810,3,3,3,,"L(S), L(S), L(S)";
6WD9,Ribosome/RNA,EM,3.70,7,4810,3,3,3,,"L(S), L(S), L(S)";
6WDA,Ribosome/RNA,EM,3.80,7,4810,3,3,3,,"L(S), L(S), L(S)";
6WDB,Ribosome,EM,4.00,7,4810,3,3,3,,"L(S), L(S), L(S)";
6WDC,Ribosome,EM,4.20,7,4810,3,3,3,,"L(S), L(S), L(S)";
6WDD,Ribosome,EM,3.20,7,4810,3,3,3,,"L(S), L(S), L(S)";
6WDE,Ribosome,EM,3.00,7,4811,3,3,3,,"L(S), L(S), L(S)";
6WDF,Ribosome,EM,3.30,6,4733,3,3,3,,"L(S), L(S), L(S)";
6WDG,Ribosome,EM,3.30,6,4733,3,3,3,,"L(S), L(S), L(S)";
6WDH,Ribosome,EM,4.30,7,4810,3,3,3,,"L(S), L(S), L(S)";
6WDI,Ribosome,EM,4.00,7,4810,3,3,3,,"L(S), L(S), L(S)";
6WDJ,Ribosome,EM,3.70,7,4810,3,3,3,,"L(S), L(S), L(S)";
6WDK,Ribosome/RNA,EM,3.60,7,4810,3,3,3,,"L(S), L(S), L(S)";
6WDL,Ribosome,EM,3.70,7,4810,3,3,3,,"L(S), L(S), L(S)";
6WDM,Ribosome,EM,3.60,7,4811,3,3,3,,"L(S), L(S), L(S)";
6WNV,Ribosome,EM,3.50,2,4570,2,3,3,,"L(S), L(S), L(S)";
6WNW,Ribosome,EM,3.20,5,4733,3,3,3,,"L(S), L(S), L(S)";
6Y2L,Ribosome,EM,3.00,6,7319,4,3,3,,"L(S), L(S), L(S)";
6Y69,Ribosome,EM,2.86,4,4639,2,3,3,,"L(S), L(S), L(S)";
6YSR,Ribosome,EM,3.10,5,4655,4,3,3,,"L(S), L(S), L(S)";
6YSS,Ribosome,EM,2.60,5,4655,4,3,3,,"L(S), L(S), L(S)";
6YSU,Ribosome,EM,3.70,5,4655,4,3,3,,"L(S), L(S), L(S)";
6Z1P,Ribosome,EM,3.70,4,4183,3,3,3,,"L(S), L(S), L(S)";
6Z6L,Ribosome,EM,3.00,5,7218,5,3,3,,"L(S), L(S), L(S)";
6Z6M,Ribosome,EM,3.10,5,7228,4,3,3,,"L(S), L(S), L(S)";
6Z6N,Ribosome,EM,2.90,5,7218,4,3,3,,"L(S), L(S), L(S)";
6ZM7,Viral Protein,EM,2.70,5,7214,4,3,3,,"L(S), L(S), L(S)";
6ZME,Viral Protein,EM,3.00,5,7214,4,3,3,,"L(S), L(S), L(S)";
6ZMI,Viral Protein,EM,2.60,5,7214,4,3,3,,"L(S), L(S), L(S)";
6ZMO,Viral Protein,EM,3.10,6,7301,4,3,3,,"L(S), L(S), L(S)";
6ZTJ,Gene Regulation,EM,3.40,8,4787,4,3,3,,"L(S), L(S), L(S)";
6ZTL,Gene Regulation,EM,3.50,8,4784,4,3,3,,"L(S), L(S), L(S)";
6ZTM,Gene Regulation,EM,3.30,8,4791,4,3,3,,"L(S), L(S), L(S)";
6ZTN,Gene Regulation,EM,3.90,9,4866,5,3,3,,"L(S), L(S), L(S)";
6ZTO,Gene Regulation,EM,3.00,8,4787,4,3,3,,"L(S), L(S), L(S)";
6ZTP,Gene Regulation,EM,3.00,8,4787,4,3,3,,"L(S), L(S), L(S)";
6ZU1,Gene Regulation,EM,3.00,8,4787,4,3,3,,"L(S), L(S), L(S)";
6ZU5,Ribosome,EM,2.90,3,4158,2,3,3,,"L(S), L(S), L(S)";
7ABZ,Translation,EM,3.21,6,5015,3,3,3,,"L(S), L(S), L(S)";
7AC7,Translation,EM,3.08,6,5015,3,3,3,,"L(S), L(S), L(S)";
7ACJ,Translation,EM,3.20,4,4919,3,3,3,,"L(S), L(S), L(S)";
7B5K,Ribosome,EM,2.90,7,4790,4,3,3,,"L(S), L(S), L(S)";
7CPJ,Antibiotic,EM,3.30,5,4642,3,3,3,,"L(S), L(S), L(S)";
7D6Z,Ribosome,EM,3.40,6,4765,3,3,3,,"L(S), L(S), L(S)";
7JIL,Ribosome,EM,2.80,3,4492,3,3,3,,"L(S), L(S), L(S)";
7JSS,Ribosome/Translation,EM,3.70,5,4655,3,3,3,,"L(S), L(S), L(S)";
7JSW,Ribosome/Translation,EM,3.80,5,4655,3,3,3,,"L(S), L(S), L(S)";
7JSZ,Ribosome/Translation,EM,3.70,5,4655,3,3,3,,"L(S), L(S), L(S)";
7JT1,Ribosome,EM,3.30,5,4659,3,3,3,,"L(S), L(S), L(S)";
7JT2,Ribosome,EM,3.50,5,4662,3,3,3,,"L(S), L(S), L(S)";
7K00,Ribosome,EM,1.98,7,4748,4,3,3,,"L(S), L(S), L(S)";
7K50,Ribosome,EM,3.40,7,4811,3,3,3,,"L(S), L(S), L(S)";
7K51,Ribosome,EM,3.50,6,4732,3,3,3,,"L(S), L(S), L(S)";
7K52,Ribosome,EM,3.40,6,4732,3,3,3,,"L(S), L(S), L(S)";
7K53,Ribosome,EM,3.20,7,4811,3,3,3,,"L(S), L(S), L(S)";
7K55,Ribosome,EM,3.30,6,4732,3,3,3,,"L(S), L(S), L(S)";
7LS2,Ribosome,EM,3.10,5,6952,3,3,3,,"L(S), L(S), L(S)";
7M4W,Ribosome/Antibiotic,EM,2.55,3,4577,3,3,3,,"L(S), L(S), L(S)";
7M4X,Ribosome/Antibiotic,EM,2.66,5,4656,4,3,3,,"L(S), L(S), L(S)";
7M4Y,Ribosome,EM,2.50,5,4656,3,3,3,,"L(S), L(S), L(S)";
7M4Z,Ribosome,EM,2.92,3,4577,3,3,3,,"L(S), L(S), L(S)";
7NHK,Ribosome,EM,2.90,5,4676,4,3,3,,"L(S), L(S), L(S)";
7NHM,Ribosome,EM,3.10,5,4675,4,3,3,,"L(S), L(S), L(S)";
7NHN,Ribosome,EM,2.90,5,4669,4,3,3,,"L(S), L(S), L(S)";
7NSO,Ribosome,EM,2.90,5,4653,4,3,3,,"L(S), L(S), L(S)";
7NWG,Ribosome,EM,3.80,7,6035,5,3,3,,"L(S), L(S), L(S)";
7NWH,Ribosome,EM,4.10,5,5770,4,3,3,,"L(S), L(S), L(S)";
7NWT,Ribosome,EM,2.66,5,4749,3,3,3,,"L(S), L(S), L(S)";
7O19,Translation,EM,2.90,5,4635,4,3,3,,"L(S), L(S), L(S)";
7O1A,Translation,EM,2.40,5,4637,4,3,3,,"L(S), L(S), L(S)";
7O1C,Translation,EM,2.60,5,4638,4,3,3,,"L(S), L(S), L(S)";
7OIZ,Ribosome,EM,2.90,5,4472,4,3,3,,"L(S), L(S), L(S)";
7OJ0,Ribosome,EM,3.50,5,4525,4,3,3,,"L(S), L(S), L(S)";
7OSA,Ribosome,X-Ray,3.00,6,6147,4,3,3,,"L(S), L(S), L(S)";
7OSM,Ribosome,X-Ray,3.00,7,5634,4,3,3,,"L(S), L(S), L(S)";
7P3K,Ribosome,EM,2.90,5,4469,4,3,3,,"L(S), L(S), L(S)";
7PJS,Ribosome,EM,2.35,6,4749,5,3,3,,"L(S), L(S), L(S)";
7PJT,Ribosome,EM,6.00,6,4748,4,3,3,,"L(S), L(S), L(S)";
7PJU,Ribosome,EM,9.50,6,4749,3,3,3,,"L(S), L(S), L(S)";
7PJV,Ribosome,EM,3.10,6,4749,4,3,3,,"L(S), L(S), L(S)";
7PJW,Ribosome,EM,4.00,6,4749,4,3,3,,"L(S), L(S), L(S)";
7PJX,Ribosome,EM,6.50,6,4749,4,3,3,,"L(S), L(S), L(S)";
7R81,Translation,EM,2.70,7,5581,4,3,3,,"L(S), L(S), L(S)";
7S1G,Ribosome/Antibiotic,EM,2.48,5,4655,4,3,3,,"L(S), L(S), L(S)";
7S1H,Ribosome/Antibiotic,EM,2.35,3,4564,3,3,3,,"L(S), L(S), L(S)";
3J28,Ribosome,EM,12.90,1,1533,2,4,2,,"L(S), L(S.)";
3J29,Ribosome,EM,14.00,1,1533,2,4,2,,"L(S), L(S.)";
3J2A,Ribosome,EM,13.10,1,1533,2,4,2,,"L(S), L(S.)";
3J2B,Ribosome,EM,13.60,1,1533,2,4,2,,"L(S), L(S.)";
3J2D,Ribosome,EM,18.70,1,1533,2,4,2,,"L(S), L(S.)";
3J2E,Ribosome,EM,15.30,1,1533,2,4,2,,"L(S), L(S.)";
3J2F,Ribosome,EM,17.60,1,1533,2,4,2,,"L(S), L(S.)";
3J2G,Ribosome,EM,16.50,1,1533,2,4,2,,"L(S), L(S.)";
4V6W	Ribosome	EM	6.00	6	5914	3	3	2	L(L)	L(S);
5IT7	Ribosome	EM	3.60	5	5514	4	3	2	L(S)	L(S);
5IT9,Ribosome,EM,3.80,2,1951,2,3,2,"L(D), L(S)",;
5JUT	Ribosome	EM	4.00	5	5602	3	3	2	L(L)	L(S);
1FJG,Ribosome,X-Ray,3.00,2,1528,2,2,2,,"L(S), L(S)";
1HNW,Ribosome,X-Ray,3.40,2,1528,2,2,2,,"L(S), L(S)";
1HNX,Ribosome,X-Ray,3.40,2,1528,2,2,2,,"L(S), L(S)";
1HNZ,Ribosome,X-Ray,3.30,2,1528,2,2,2,,"L(S), L(S)";
1HR0,Ribosome,X-Ray,3.20,2,1525,2,2,2,,"L(S), L(S)";
1I94,Ribosome,X-Ray,3.20,1,1514,1,2,2,,"L(S), L(S)";
1I95,Ribosome,X-Ray,4.50,1,1514,1,2,2,,"L(S), L(S)";
1I96,Ribosome,X-Ray,4.20,1,1514,1,2,2,,"L(S), L(S)";
1I97,Ribosome,X-Ray,4.50,1,1514,1,2,2,,"L(S), L(S)";
1IBK,Ribosome,X-Ray,3.31,2,1528,2,2,2,,"L(S), L(S)";
1IBL,Ribosome,X-Ray,3.11,4,1547,2,2,2,,"L(S), L(S)";
1IBM,Ribosome,X-Ray,3.31,4,1547,2,2,2,,"L(S), L(S)";
1J5E,Ribosome,X-Ray,3.05,1,1522,2,2,2,,"L(S), L(S)";
1N32,Ribosome,X-Ray,3.00,3,1544,2,2,2,,"L(S), L(S)";
1N33,Ribosome,X-Ray,3.35,3,1544,2,2,2,,"L(S), L(S)";
1N34,Ribosome,X-Ray,3.80,2,1527,2,2,2,,"L(S), L(S)";
1N36,Ribosome,X-Ray,3.65,1,1521,2,2,2,,"L(S), L(S)";
1XMO,Ribosome,X-Ray,3.25,3,1536,2,2,2,,"L(S), L(S)";
1XMQ,Ribosome,X-Ray,3.00,3,1537,2,2,2,,"L(S), L(S)";
1XNQ,Ribosome,X-Ray,3.05,3,1536,2,2,2,,"L(S), L(S)";
1XNR,Ribosome,X-Ray,3.10,3,1536,2,2,2,,"L(S), L(S)";
2E5L,Ribosome,X-Ray,3.30,3,1532,2,2,2,,"L(S), L(S)";
2F4V,Ribosome,X-Ray,3.80,2,1515,2,2,2,,"L(S), L(S)";
2HHH,Ribosome,X-Ray,3.35,1,1522,2,2,2,,"L(S), L(S)";
2NOQ,Ribosome,EM,7.30,5,317,1,2,2,,"L(S), L(S)";
2UU9,Ribosome,X-Ray,3.10,3,1543,2,2,2,,"L(S), L(S)";
2UUA,Ribosome,X-Ray,2.90,3,1544,2,2,2,,"L(S), L(S)";
2UUB,Ribosome,X-Ray,2.80,3,1544,2,2,2,,"L(S), L(S)";
2UUC,Ribosome,X-Ray,3.10,3,1544,2,2,2,,"L(S), L(S)";
2UXB,Ribosome,X-Ray,3.10,3,1544,2,2,2,,"L(S), L(S)";
2UXC,Ribosome,X-Ray,2.90,3,1543,2,2,2,,"L(S), L(S)";
2UXD,Ribosome,X-Ray,3.20,3,1533,2,2,2,,"L(S), L(S)";
2VQE,Ribosome,X-Ray,2.50,3,1544,2,2,2,,"L(S), L(S)";
2VQF,Ribosome,X-Ray,2.90,3,1544,2,2,2,,"L(S), L(S)";
2YKR,Ribosome/Hydrolase,EM,9.80,1,1533,2,2,2,,"L(S), L(S)";
2ZM6,Ribosome,X-Ray,3.30,1,1509,2,2,2,,"L(S), L(S)";
3J0L,Ribosome,EM,9.80,24,788,2,2,2,,"L(S), L(S)";
3J0O,Ribosome,EM,9.00,23,738,2,2,2,,"L(S), L(S)";
3J0P,Ribosome,EM,10.60,14,579,1,2,2,,"L(S), L(S)";
3J0Q,Ribosome,EM,10.60,15,600,2,2,2,,"L(S), L(S)";
3J16,Ribosome,EM,7.20,3,449,1,2,2,,"L(S), L(S)";
3J2H,Ribosome,EM,18.80,1,1533,2,2,2,,"L(S), L(S)";
3J7A,Ribosome/Inhibitor,EM,3.20,2,2166,2,2,2,,"L(S), L(S)";
3J9M,Ribosome,EM,3.50,4,2588,2,2,2,,"L(S), L(S)";
3JBU,Ribosome,EM,3.64,5,4652,3,2,2,,"L(S), L(S)";
3OTO,Ribosome,X-Ray,3.69,1,1522,2,2,2,,"L(S), L(S)";
3T1H,Ribosome/Antibiotic,X-Ray,3.11,3,1526,2,2,2,,"L(S), L(S)";
3T1Y,Ribosome/Antibiotic,X-Ray,2.80,3,1526,2,2,2,,"L(S), L(S)";
4A2I,Ribosome/Hydrolase,EM,16.50,1,1530,2,2,2,,"L(S), L(S)";
4ADV,Translation,EM,13.50,1,1542,2,2,2,,"L(S), L(S)";
4AQY,Ribosome,X-Ray,3.50,3,1542,2,2,2,,"L(S), L(S)";
4B3M,Ribosome,X-Ray,2.90,3,1542,2,2,2,,"L(S), L(S)";
4B3R,Ribosome,X-Ray,3.00,3,1542,2,2,2,,"L(S), L(S)";
4B3S,Ribosome,X-Ray,3.15,3,1542,2,2,2,,"L(S), L(S)";
4B3T,Ribosome,X-Ray,3.00,3,1542,2,2,2,,"L(S), L(S)";
4DR1,Ribosome,X-Ray,3.60,1,1522,2,2,2,,"L(S), L(S)";
4DR2,Ribosome/Antibiotic,X-Ray,3.25,1,1522,2,2,2,,"L(S), L(S)";
4DR3,Ribosome/Antibiotic,X-Ray,3.35,1,1522,2,2,2,,"L(S), L(S)";
4DR4,Ribosome/Antibiotic,X-Ray,3.97,3,1540,2,2,2,,"L(S), L(S)";
4DR5,Ribosome/Antibiotic,X-Ray,3.45,3,1540,2,2,2,,"L(S), L(S)";
4DR6,Ribosome/Antibiotic,X-Ray,3.30,5,1549,2,2,2,,"L(S), L(S)";
4DR7,Ribosome/Antibiotic,X-Ray,3.75,5,1547,2,2,2,,"L(S), L(S)";
4DUY,Ribosome,X-Ray,3.39,1,1522,2,2,2,,"L(S), L(S)";
4DUZ,Ribosome/Antibiotic,X-Ray,3.65,1,1522,2,2,2,,"L(S), L(S)";
4DV0,Ribosome,X-Ray,3.85,1,1522,2,2,2,,"L(S), L(S)";
4DV1,Ribosome/Antibiotic,X-Ray,3.85,1,1522,2,2,2,,"L(S), L(S)";
4DV2,Ribosome,X-Ray,3.65,1,1522,2,2,2,,"L(S), L(S)";
4DV3,Ribosome/Antibiotic,X-Ray,3.55,1,1522,2,2,2,,"L(S), L(S)";
4DV4,Ribosome,X-Ray,3.65,1,1522,2,2,2,,"L(S), L(S)";
4DV5,Ribosome/Antibiotic,X-Ray,3.68,1,1522,2,2,2,,"L(S), L(S)";
4DV6,Ribosome,X-Ray,3.30,1,1522,2,2,2,,"L(S), L(S)";
4DV7,Ribosome/Antibiotic,X-Ray,3.29,1,1522,2,2,2,,"L(S), L(S)";
4GKJ,Ribosome/Antibiotic,X-Ray,3.30,3,1535,2,2,2,,"L(S), L(S)";
4GKK,Ribosome/Antibiotic,X-Ray,3.20,3,1535,2,2,2,,"L(S), L(S)";
4JI0,Ribosome,X-Ray,3.49,1,1522,2,2,2,,"L(S), L(S)";
4JI1,Ribosome/Antibiotic,X-Ray,3.14,1,1522,2,2,2,,"L(S), L(S)";
4JI2,Ribosome,X-Ray,3.64,1,1522,2,2,2,,"L(S), L(S)";
4JI3,Ribosome,X-Ray,3.35,1,1522,2,2,2,,"L(S), L(S)";
4JI4,Ribosome/Antibiotic,X-Ray,3.69,1,1522,2,2,2,,"L(S), L(S)";
4JI5,Ribosome/Antibiotic,X-Ray,3.85,1,1522,2,2,2,,"L(S), L(S)";
4JI6,Ribosome,X-Ray,3.55,1,1522,2,2,2,,"L(S), L(S)";
4JI7,Ribosome,X-Ray,3.50,1,1522,2,2,2,,"L(S), L(S)";
4JI8,Ribosome/Antibiotic,X-Ray,3.74,1,1522,2,2,2,,"L(S), L(S)";
4JV5,Ribosome,X-Ray,3.16,3,1531,1,2,2,,"L(S), L(S)";
4JYA,Ribosome,X-Ray,3.10,3,1532,1,2,2,,"L(S), L(S)";
4K0K,Ribosome,X-Ray,3.40,3,1532,1,2,2,,"L(S), L(S)";
4KHP,Ribosome/Antibiotic,X-Ray,3.10,2,1512,1,2,2,,"L(S), L(S)";
4KVB,Ribosome,X-Ray,4.20,1,1522,2,2,2,,"L(S), L(S)";
4LF4,Ribosome,X-Ray,3.34,1,1522,2,2,2,,"L(S), L(S)";
4LF5,Ribosome,X-Ray,3.75,1,1522,2,2,2,,"L(S), L(S)";
4LF6,Ribosome,X-Ray,3.31,1,1520,2,2,2,,"L(S), L(S)";
4LF7,Ribosome,X-Ray,3.15,1,1521,2,2,2,,"L(S), L(S)";
4LF8,Ribosome,X-Ray,3.15,1,1521,2,2,2,,"L(S), L(S)";
4LF9,Ribosome,X-Ray,3.28,1,1522,2,2,2,,"L(S), L(S)";
4LFA,Ribosome,X-Ray,3.65,1,1522,2,2,2,,"L(S), L(S)";
4LFB,Ribosome,X-Ray,3.01,1,1522,2,2,2,,"L(S), L(S)";
4LFC,Ribosome,X-Ray,3.60,1,1522,2,2,2,,"L(S), L(S)";
4NXM,Ribosome,X-Ray,3.65,1,1522,2,2,2,,"L(S), L(S)";
4NXN,Ribosome/Antibiotic,X-Ray,3.54,1,1522,2,2,2,,"L(S), L(S)";
4OX9,Ribosome/Antibiotic,X-Ray,3.80,1,1513,2,2,2,,"L(S), L(S)";
4RGF,RNA,X-Ray,3.20,3,158,2,2,2,,"L(S), L(S)";
4U3M,Ribosome,X-Ray,3.00,8,10949,4,2,2,,"L(S), L(S)";
4U3N,Ribosome,X-Ray,3.20,8,10949,4,2,2,,"L(S), L(S)";
4U3U,Ribosome,X-Ray,2.90,8,10949,4,2,2,,"L(S), L(S)";
4U4N,Ribosome,X-Ray,3.10,8,10949,4,2,2,,"L(S), L(S)";
4U4O,Ribosome,X-Ray,3.60,8,10949,4,2,2,,"L(S), L(S)";
4U4Q,Ribosome,X-Ray,3.00,8,10949,4,2,2,,"L(S), L(S)";
4U4R,Ribosome,X-Ray,2.80,8,10949,4,2,2,,"L(S), L(S)";
4U4U,Ribosome,X-Ray,3.00,8,10949,4,2,2,,"L(S), L(S)";
4U4Y,Ribosome,X-Ray,3.20,8,10949,4,2,2,,"L(S), L(S)";
4U4Z,Ribosome,X-Ray,3.10,8,10949,4,2,2,,"L(S), L(S)";
4U50,Ribosome,X-Ray,3.20,8,10949,4,2,2,,"L(S), L(S)";
4U51,Ribosome,X-Ray,3.20,8,10949,4,2,2,,"L(S), L(S)";
4U52,Ribosome,X-Ray,3.00,8,10949,4,2,2,,"L(S), L(S)";
4U53,Ribosome,X-Ray,3.30,8,10949,4,2,2,,"L(S), L(S)";
4U55,Ribosome,X-Ray,3.20,8,10949,4,2,2,,"L(S), L(S)";
4U56,Ribosome,X-Ray,3.45,8,10949,4,2,2,,"L(S), L(S)";
4U6F,Ribosome,X-Ray,3.10,8,10949,4,2,2,,"L(S), L(S)";
4V5B,Ribosome,X-Ray,3.74,6,9132,2,2,2,,"L(S), L(S)";
4V6K,Ribosome,EM,8.25,6,4740,3,2,2,,"L(S), L(S)";
4V6L,Ribosome,EM,13.20,6,4740,2,2,2,,"L(S), L(S)";
4V6T,Ribosome,EM,8.30,5,5000,3,2,2,,"L(S), L(S)";
4V7H,Ribosome,EM,8.90,5,5274,1,2,2,,"L(S), L(S)";
4V88,Ribosome,X-Ray,3.00,8,10909,4,2,2,,"L(S), L(S)";
4V8Z	Ribosome	EM	6.60	6	5538	4	2	2	L(S)	L(S);
4X62,Ribosome/Antibiotic,X-Ray,3.45,3,1538,2,2,2,,"L(S), L(S)";
4X64,Ribosome/Antibiotic,X-Ray,3.35,3,1537,2,2,2,,"L(S), L(S)";
4X65,Ribosome/Antibiotic,X-Ray,3.35,3,1538,2,2,2,,"L(S), L(S)";
4X66,Ribosome/Antibiotic,X-Ray,3.45,3,1538,2,2,2,,"L(S), L(S)";
4YY3,Ribosome,X-Ray,3.60,1,1522,2,2,2,,"L(S), L(S)";
5A2Q,Ribosome,EM,3.90,2,2125,4,2,2,,"L(S), L(S)";
5AJ3,Ribosome,EM,3.60,1,962,2,2,2,,"L(S), L(S)";
5AJ4,Ribosome,EM,3.80,2,2532,2,2,2,,"L(S), L(S)";
5BR8,Ribosome,X-Ray,3.40,1,1522,2,2,2,,"L(S), L(S)";
5DAT,Ribosome,X-Ray,3.15,8,10949,4,2,2,,"L(S), L(S)";
5DC3,Ribosome,X-Ray,3.25,8,10949,4,2,2,,"L(S), L(S)";
5DGE,Ribosome,X-Ray,3.45,10,10953,4,2,2,,"L(S), L(S)";
5DGF,Ribosome,X-Ray,3.30,8,10949,4,2,2,,"L(S), L(S)";
5DGV,Ribosome,X-Ray,3.10,8,10949,4,2,2,,"L(S), L(S)";
5FCI,Ribosome,X-Ray,3.40,8,10950,4,2,2,,"L(S), L(S)";
5FCJ,Ribosome,X-Ray,3.10,8,10950,4,2,2,,"L(S), L(S)";
5I4L,Ribosome,X-Ray,3.10,8,10949,4,2,2,,"L(S), L(S)";
5IWA,Translation,X-Ray,3.50,1,1509,2,2,2,,"L(S), L(S)";
5JB3,Translation,EM,5.34,3,1621,2,2,2,,"L(S), L(S)";
5JBH,Transcription,EM,5.34,3,1620,2,2,2,,"L(S), L(S)";
5LMN,Ribosome,EM,3.55,2,1563,2,2,2,,"L(S), L(S)";
5LMO,Ribosome,EM,4.30,2,1559,2,2,2,,"L(S), L(S)";
5LMP,Ribosome,EM,5.35,2,1559,2,2,2,,"L(S), L(S)";
5LMQ,Ribosome,EM,4.20,3,1637,2,2,2,,"L(S), L(S)";
5LMR,Ribosome,EM,4.45,3,1637,2,2,2,,"L(S), L(S)";
5LMS,Ribosome,EM,5.10,3,1637,2,2,2,,"L(S), L(S)";
5LMT,Ribosome,EM,4.15,3,1637,2,2,2,,"L(S), L(S)";
5LMU,Ribosome,EM,4.00,3,1639,2,2,2,,"L(S), L(S)";
5LMV,Ribosome,EM,4.90,3,1639,2,2,2,,"L(S), L(S)";
5ME0,Ribosome,EM,13.50,2,1610,2,2,2,,"L(S), L(S)";
5MEI,Ribosome,X-Ray,3.50,8,10950,4,2,2,,"L(S), L(S)";
5MMJ,Ribosome,EM,3.65,1,1491,2,2,2,,"L(S), L(S)";
5MRC,Ribosome,EM,3.25,3,5015,2,2,2,,"L(S), L(S)";
5MRE,Ribosome,EM,3.75,3,5015,2,2,2,,"L(S), L(S)";
5MRF,Ribosome,EM,4.97,3,5015,2,2,2,,"L(S), L(S)";
5MY1,Ribosome,EM,7.60,1,1542,2,2,2,,"L(S), L(S)";
5NDG,Ribosome,X-Ray,3.70,8,10950,4,2,2,,"L(S), L(S)";
5NDJ,Ribosome,X-Ray,3.15,14,9628,4,2,2,,"L(S), L(S)";
5NDK,Ribosome,X-Ray,2.95,14,9628,4,2,2,,"L(S), L(S)";
5NDW,Ribosome,X-Ray,3.70,8,10945,4,2,2,,"L(S), L(S)";
5NO2,Ribosome,EM,5.16,1,1534,2,2,2,,"L(S), L(S)";
5NO3,Ribosome,EM,5.16,1,1534,2,2,2,,"L(S), L(S)";
5NO4,Ribosome,EM,5.16,1,1534,2,2,2,,"L(S), L(S)";
5O5J,Ribosome,EM,3.45,3,1553,2,2,2,,"L(S), L(S)";
5OBM,Ribosome,X-Ray,3.40,8,10950,4,2,2,,"L(S), L(S)";
5ON6,Ribosome,X-Ray,3.10,8,10950,4,2,2,,"L(S), L(S)";
5T7V,Ribosome,EM,3.60,4,4647,4,2,2,,"L(S), L(S)";
5TBW,Ribosome,X-Ray,3.00,8,10456,4,2,2,,"L(S), L(S)";
5TGA,Ribosome,X-Ray,3.30,8,10974,4,2,2,,"L(S), L(S)";
5TGM,Ribosome,X-Ray,3.50,10,10472,4,2,2,,"L(S), L(S)";
5U4J,Ribosome,EM,3.70,4,4512,1,2,2,,"L(S), L(S)";
5WNP,Ribosome,X-Ray,3.30,3,1542,2,2,2,,"L(S), L(S)";
5WNQ,Ribosome,X-Ray,3.50,1,1522,2,2,2,,"L(S), L(S)";
5WNR,Ribosome,X-Ray,3.50,1,1522,2,2,2,,"L(S), L(S)";
5WNS,Ribosome,X-Ray,3.50,1,1522,2,2,2,,"L(S), L(S)";
5WNT,Ribosome,X-Ray,3.30,3,1541,2,2,2,,"L(S), L(S)";
5WNU,Ribosome,X-Ray,3.40,3,1530,2,2,2,,"L(S), L(S)";
5WNV,Ribosome,X-Ray,3.30,3,1542,2,2,2,,"L(S), L(S)";
5X8R,Ribosome,EM,3.70,1,1491,2,2,2,,"L(S), L(S)";
5ZEU,Ribosome,EM,3.70,2,1605,2,2,2,,"L(S), L(S)";
6AWB,Ribosome,EM,6.70,1,1539,2,2,2,,"L(S), L(S)";
6AWC,Ribosome,EM,7.90,1,1539,2,2,2,,"L(S), L(S)";
6AWD,Ribosome,EM,8.10,1,1539,2,2,2,,"L(S), L(S)";
6CAO,Ribosome,X-Ray,3.45,3,1543,2,2,2,,"L(S), L(S)";
6CAP,Ribosome,X-Ray,3.40,3,1543,2,2,2,,"L(S), L(S)";
6CAQ,Ribosome,X-Ray,3.40,3,1543,2,2,2,,"L(S), L(S)";
6CAR,Ribosome,X-Ray,3.40,3,1538,2,2,2,,"L(S), L(S)";
6CAS,Ribosome,X-Ray,3.50,3,1538,2,2,2,,"L(S), L(S)";
6DTI,Ribosome,X-Ray,3.54,3,1530,2,2,2,,"L(S), L(S)";
6DZK,Ribosome,EM,3.60,1,1511,2,2,2,,"L(S), L(S)";
6ENF,Ribosome,EM,3.20,5,4642,3,2,2,,"L(S), L(S)";
6ENU,Ribosome,EM,3.10,5,4645,3,2,2,,"L(S), L(S)";
6G18,Ribosome,EM,3.60,1,1872,2,2,2,,"L(S), L(S)";
6G5H,Ribosome,EM,3.60,1,1868,2,2,2,,"L(S), L(S)";
6G5I,Ribosome,EM,3.50,1,1882,2,2,2,,"L(S), L(S)";
6GAW,Ribosome,EM,3.20,5,2878,2,2,2,,"L(S), L(S)";
6GAZ,Ribosome,EM,3.10,3,1234,2,2,2,,"L(S), L(S)";
6HHQ,Ribosome,X-Ray,3.10,8,10947,4,2,2,,"L(S), L(S)";
6I7O,Translation,EM,5.30,13,11309,4,2,2,,"L(S), L(S)";
6MKN,Ribosome,X-Ray,3.46,3,1529,2,2,2,,"L(S), L(S)";
6MPF,Ribosome,X-Ray,3.33,3,1521,2,2,2,,"L(S), L(S)";
6MPI,Ribosome,X-Ray,3.33,3,1528,2,2,2,,"L(S), L(S)";
6NEQ,Ribosomal Protein,EM,3.32,1,955,2,2,2,,"L(S), L(S)";
6NF8,Ribosomal Protein,EM,3.48,1,955,2,2,2,,"L(S), L(S)";
6NQB,Ribosome,EM,3.80,1,1542,1,2,2,,"L(S), L(S)";
6NU2,Ribosome,EM,3.90,4,2453,2,2,2,,"L(S), L(S)";
6NU3,Ribosome,EM,4.40,4,2453,2,2,2,,"L(S), L(S)";
6NY6,Ribosome,X-Ray,3.74,1,1523,2,2,2,,"L(S), L(S)";
6O7K,Ribosome,EM,4.20,3,1622,2,2,2,,"L(S), L(S)";
6O8W,Ribosome,EM,3.53,5,4620,3,2,2,,"L(S), L(S)";
6OKK,Ribosome/Inhibitor,EM,3.30,2,2166,2,2,2,,"L(S), L(S)";
6P4G,Ribosome,EM,3.10,2,2122,2,2,2,,"L(S), L(S)";
6P4H,Ribosome,EM,3.20,2,2122,2,2,2,,"L(S), L(S)";
6Q97,Ribosome,EM,3.90,7,5079,2,2,2,,"L(S), L(S)";
6RM3,Ribosome,EM,3.40,3,3847,3,2,2,,"L(S), L(S)";
6RW4,Ribosome,EM,2.97,1,955,2,2,2,,"L(S), L(S)";
6RW5,Ribosome,EM,3.14,1,955,2,2,2,,"L(S), L(S)";
6SGC,Ribosome,EM,2.80,7,5908,5,2,2,,"L(S), L(S)";
6SPE,Ribosome,EM,3.60,1,1526,2,2,2,,"L(S), L(S)";
6T83,Translation,EM,4.00,10,11102,4,2,2,,"L(S), L(S)";
6TMF,Ribosome,EM,2.80,1,1485,2,2,2,,"L(S), L(S)";
6VLZ,Ribosome,EM,2.97,3,2584,2,2,2,,"L(S), L(S)";
6VMI,Ribosome,EM,2.96,3,2584,2,2,2,,"L(S), L(S)";
6W2S,Ribosome/Translation,EM,3.00,2,2074,2,2,2,,"L(S), L(S)";
6W2T,Ribosome,EM,3.36,2,2074,2,2,2,,"L(S), L(S)";
6W77,Ribosome,EM,3.60,1,1542,2,2,2,,"L(S), L(S)";
6W7M,Ribosome,EM,3.80,1,1542,2,2,2,,"L(S), L(S)";
6W7N,Ribosome,EM,3.40,1,1542,2,2,2,,"L(S), L(S)";
6W7W,Ribosome,EM,3.90,1,1542,1,2,2,,"L(S), L(S)";
6WUB,Ribosome,EM,3.20,1,1548,1,2,2,,"L(S), L(S)";
6XE0,Ribosome,EM,6.80,1,1539,2,2,2,,"L(S), L(S)";
6XYW,Ribosome,EM,3.86,3,4703,3,2,2,,"L(S), L(S)";
6YDP,Translation,EM,3.00,5,33690,2,2,2,,"L(S), L(S)";
6YEF,Ribosome,EM,3.20,5,4698,4,2,2,,"L(S), L(S)";
6YPU,Ribosome,EM,2.90,2,3088,2,2,2,,"L(S), L(S)";
6YST	Ribosome	EM	3.20	5	4655	3	2	2	D(S)	L(S);
6YT9,Ribosome,EM,2.70,2,3088,2,2,2,,"L(S), L(S)";
6YW5,Translation,EM,2.85,1,1864,2,2,2,,"L(S), L(S)";
6YWX,Translation,EM,3.10,3,5389,4,2,2,,"L(S), L(S)";
6YWY,Translation,EM,3.05,4,5412,5,2,2,,"L(S), L(S)";
6ZLW,Viral Protein,EM,2.60,1,1868,2,2,2,,"L(S), L(S)";
6ZM5,Ribosome,EM,2.89,6,2744,2,2,2,,"L(S), L(S)";
6ZM6,Ribosome,EM,2.59,6,2744,2,2,2,,"L(S), L(S)";
6ZMT,Viral Protein,EM,3.00,1,1868,1,2,2,,"L(S), L(S)";
6ZMW,Translation,EM,3.70,2,1940,2,2,2,,"L(S), L(S)";
6ZN5,Viral Protein,EM,3.20,1,1868,2,2,2,,"L(S), L(S)";
6ZOJ,Translation,EM,2.80,1,1869,2,2,2,,"L(S), L(S)";
6ZOK,Translation,EM,2.80,1,1869,2,2,2,,"L(S), L(S)";
6ZON,Viral Protein,EM,3.00,1,1859,2,2,2,,"L(S), L(S)";
6ZP4,Viral Protein,EM,2.90,2,1934,2,2,2,,"L(S), L(S)";
6ZS9,Translation,EM,4.00,3,2583,2,2,2,,"L(S), L(S)";
6ZSA,Translation,EM,4.00,3,2584,2,2,2,,"L(S), L(S)";
6ZSB,Translation,EM,4.50,3,2587,2,2,2,,"L(S), L(S)";
6ZSC,Translation,EM,3.50,3,2587,2,2,2,,"L(S), L(S)";
6ZSD,Translation,EM,3.70,3,2585,2,2,2,,"L(S), L(S)";
6ZSE,Translation,EM,5.00,3,2557,2,2,2,,"L(S), L(S)";
6ZSG,Translation,EM,4.00,3,2587,2,2,2,,"L(S), L(S)";
6ZUO,Ribosome,EM,3.10,1,1870,2,2,2,,"L(S), L(S)";
6ZV6,Ribosome,EM,2.90,1,1862,2,2,2,,"L(S), L(S)";
6ZVH,Ribosome,EM,2.90,2,1797,2,2,2,,"L(S), L(S)";
6ZVJ,Ribosome,EM,3.80,1,1712,2,2,2,,"L(S), L(S)";
6ZVK	Translation	EM	3.49	5	6209	4	2	2	L(S)	L(S);
6ZXD,Ribosome,EM,3.20,1,1873,2,2,2,,"L(S), L(S)";
6ZXE,Ribosome,EM,3.00,1,1873,2,2,2,,"L(S), L(S)";
6ZXF,Ribosome,EM,3.70,1,1874,2,2,2,,"L(S), L(S)";
6ZXG,Ribosome,EM,2.60,1,1866,2,2,2,,"L(S), L(S)";
6ZXH,Ribosome,EM,2.70,1,1866,2,2,2,,"L(S), L(S)";
7A01	Ribosome	EM	3.60	5	6044	4	2	2	L(S)	L(S);
7A09,Ribosome,EM,3.50,2,1787,2,2,2,,"L(S), L(S)";
7A5F,Ribosome,EM,4.40,6,2738,2,2,2,,"L(S), L(S)";
7A5G,Ribosome,EM,4.33,8,2816,2,2,2,,"L(S), L(S)";
7A5K,Ribosome,EM,3.70,7,4293,2,2,2,,"L(S), L(S)";
7ACR,Translation,EM,3.44,4,4916,3,2,2,,"L(S), L(S)";
7AFI,Ribosome,EM,3.53,1,1535,3,2,2,,"L(S), L(S)";
7AFL,Ribosome,EM,4.20,1,1536,2,2,2,,"L(S), L(S)";
7AFO,Ribosome,EM,3.93,1,1535,2,2,2,,"L(S), L(S)";
7BGD,Ribosome,EM,3.20,2,1588,2,2,2,,"L(S), L(S)";
7BOD,Ribosome,EM,2.88,1,1539,2,2,2,,"L(S), L(S)";
7BOE,Ribosome,EM,2.90,1,1542,2,2,2,,"L(S), L(S)";
7BOF,Ribosome,EM,2.92,1,1536,3,2,2,,"L(S), L(S)";
7BOG,Ribosome,EM,2.75,1,1538,2,2,2,,"L(S), L(S)";
7BOH,Ribosome,EM,2.82,1,1541,2,2,2,,"L(S), L(S)";
7BOI,Ribosome,EM,2.98,1,1539,2,2,2,,"L(S), L(S)";
7JQB,Ribosome/Viral Protein,EM,2.70,1,1869,2,2,2,,"L(S), L(S)";
7JQC,Ribosome/Viral Protein,EM,3.30,2,2061,2,2,2,,"L(S), L(S)";
7K5I,Ribosome/Viral Protein,EM,2.90,1,1868,2,2,2,,"L(S), L(S)";
7KWG,Ribosome,EM,3.75,2,1588,2,2,2,,"L(S), L(S)";
7L08,Ribosome,EM,3.49,3,2584,2,2,2,,"L(S), L(S)";
7M4U,Ribosome,EM,2.71,1,1544,2,2,2,,"L(S), L(S)";
7N1P,Ribosome,EM,2.33,6,4776,4,2,2,,"L(S), L(S)";
7N2C,Ribosome,EM,2.72,6,4768,4,2,2,,"L(S), L(S)";
7N2U,Ribosome,EM,2.53,6,4768,4,2,2,,"L(S), L(S)";
7N2V,Ribosome,EM,2.54,6,4825,4,2,2,,"L(S), L(S)";
7N30,Ribosome,EM,2.66,6,4768,4,2,2,,"L(S), L(S)";
7N31,Ribosome,EM,2.69,6,4768,4,2,2,,"L(S), L(S)";
7NAR,Ribosome,EM,3.00,1,1542,2,2,2,,"L(S), L(S)";
7NAS,Ribosome,EM,3.31,1,1536,2,2,2,,"L(S), L(S)";
7NAT,Ribosome,EM,3.59,1,1539,2,2,2,,"L(S), L(S)";
7NAU,Ribosome,EM,3.78,1,1539,3,2,2,,"L(S), L(S)";
7NAV,Ribosome,EM,4.80,1,1539,2,2,2,,"L(S), L(S)";
7NAX,Ribosome,EM,2.96,1,1539,3,2,2,,"L(S), L(S)";
7NQH,Translation,EM,3.50,5,2686,2,2,2,,"L(S), L(S)";
7O5H,Ribosome,EM,3.10,1,964,2,2,2,,"L(S), L(S)";
7OE0,Ribosome,EM,2.69,1,1542,2,2,2,,"L(S), L(S)";
7OE1,Ribosome,EM,3.05,1,1542,2,2,2,,"L(S), L(S)";
7OG4,Translation,EM,3.80,3,2587,2,2,2,,"L(S), L(S)";
7OI0,Ribosome,EM,2.76,1,1542,2,2,2,,"L(S), L(S)";
7PJY	Ribosome	EM	3.10	6	4749	4	2	2	D(S)	L(S);
7PJZ	Ribosome	EM	6.00	6	4749	4	2	2	D(S)	L(S);
4C4Q	RNA	EM	8.50	1	233	1	3	1		L(S.);
1SJF	Translation/RNA	X-Ray	2.75	1	76	1	2	1		L(S);
1VC0	Translation/RNA	X-Ray	2.50	1	76	1	2	1		L(S);
1ZO3	RNA	EM	13.80	2	152	1	2	1	L&L	;
2LC8	RNA	NMR		1	63	1	2	1		L(S);
2OJ3	Structural Protein/RNA	X-Ray	2.90	1	75	1	2	1		L(S);
3G78	RNA	X-Ray	2.80	2	421	3	2	1	L(L)	;
3IGI	RNA	X-Ray	3.13	2	422	3	2	1	L(L)	;
4DS6	RNA	X-Ray	3.64	1	420	3	2	1	L(L)	;
4E8K	RNA	X-Ray	3.03	2	402	3	2	1	L(L)	;
4E8N	RNA	X-Ray	2.96	1	390	3	2	1	L(L)	;
4E8P	RNA	X-Ray	3.28	1	390	3	2	1	L(L)	;
4E8Q	RNA	X-Ray	2.84	1	390	3	2	1	L(L)	;
4E8R	RNA	X-Ray	3.36	1	390	3	2	1	L(L)	;
4E8T	RNA	X-Ray	3.34	2	400	3	2	1	L(L)	;
4E8V	RNA	X-Ray	4.00	1	392	3	2	1	L(L)	;
4FAQ	RNA	X-Ray	3.11	1	393	3	2	1	L(L)	;
4FAR	RNA	X-Ray	2.86	2	397	3	2	1	L(L)	;
4FAU	RNA	X-Ray	2.87	1	397	3	2	1	L(L)	;
4FAW	RNA	X-Ray	2.70	2	399	3	2	1	L(L)	;
4FB0	RNA	X-Ray	3.22	1	390	3	2	1	L(L)	;
4V65	Ribosome	EM	9.00	7	4798	2	2	1	L&L	;
4V66	Ribosome	EM	9.00	7	4798	2	2	1	L&L	;
4Y1N,"RNA, Transferase",X-Ray,3.00,2,550,2,2,1,L(L),;
4Y1O,"RNA, Transferase",X-Ray,2.95,2,550,2,2,1,L(L),;
5J01	RNA	X-Ray	3.39	1	416	3	2	1	L(L)	;
5J02	RNA	X-Ray	3.49	2	424	3	2	1	L(L)	;
6CY0	RNA	X-Ray	2.40	8	64	0	2	1	D&D	;
6T3K	RNA	X-Ray	3.44	2	397	3	2	1	L(L)	;
6T3R	RNA	X-Ray	3.57	2	397	3	2	1	L(L)	;
7D0F	Transferase/RNA	EM	5.00	1	915	3	2	1	L(L)	;
7D0G	Transferase/RNA	EM	5.00	1	916	3	2	1	L(L)	;
7JRT	RNA	X-Ray	3.07	2	268	1	2	1	L(L)	;
1FFK	Ribosome	X-Ray	2.40	2	3044	3	1	1		L(S);
1J5A	Ribosome	X-Ray	3.50	1	2880	2	1	1		L(S);
1JJ2	Ribosome	X-Ray	2.40	2	3036	3	1	1		L(S);
1JZX	Ribosome	X-Ray	3.10	1	2880	2	1	1		L(S);
1JZY	Ribosome	X-Ray	3.50	1	2880	2	1	1		L(S);
1JZZ	Ribosome	X-Ray	3.80	1	2880	2	1	1		L(S);
1K01	Ribosome	X-Ray	3.50	1	2880	2	1	1		L(S);
1K73	Ribosome	X-Ray	3.01	2	3036	3	1	1		L(S);
1K8A	Ribosome	X-Ray	3.00	2	3036	3	1	1		L(S);
1K9M	Ribosome	X-Ray	3.00	2	3036	3	1	1		L(S);
1KC8	Ribosome	X-Ray	3.01	2	3036	3	1	1		L(S);
1KD1	Ribosome	X-Ray	3.00	2	3036	3	1	1		L(S);
1KQS	Ribosome	X-Ray	3.10	4	3041	3	1	1		L(S);
1M1K	Ribosome	X-Ray	3.20	2	3036	3	1	1		L(S);
1M90	Ribosome	X-Ray	2.80	3	3039	3	1	1		L(S);
1N8R	Ribosome/Antibiotic	X-Ray	3.00	2	3036	3	1	1		L(S);
1NJI	Ribosome	X-Ray	3.00	2	3036	3	1	1		L(S);
1NJM	Ribosome	X-Ray	3.60	2	2914	2	1	1		L(S);
1NJN	Ribosome	X-Ray	3.70	1	2880	2	1	1		L(S);
1NJO	Ribosome	X-Ray	3.70	2	2883	2	1	1		L(S);
1NJP	Ribosome	X-Ray	3.50	2	2914	2	1	1		L(S);
1NKW	Ribosome	X-Ray	3.10	2	3004	2	1	1		L(S);
1NWX	Ribosome	X-Ray	3.50	2	3004	2	1	1		L(S);
1NWY	Ribosome	X-Ray	3.30	2	3004	2	1	1		L(S);
1OND	Ribosome	X-Ray	3.40	1	2880	2	1	1		L(S);
1P9X	Ribosome	X-Ray	3.40	1	2880	2	1	1		L(S);
1Q7Y	Ribosome	X-Ray	3.20	3	3038	3	1	1		L(S);
1Q81	Ribosome	X-Ray	2.95	3	3038	3	1	1		L(S);
1Q82	Ribosome	X-Ray	2.98	3	3038	3	1	1		L(S);
1Q86	Ribosome	X-Ray	3.00	4	3042	3	1	1		L(S);
1QVF	Ribosome	X-Ray	3.10	3	3064	3	1	1		L(S);
1QVG	Ribosome	X-Ray	2.90	5	3045	3	1	1		L(S);
1S72	Ribosome	X-Ray	2.40	2	3036	3	1	1		L(S);
1SM1	Ribosome/Antibiotic	X-Ray	3.42	2	3004	2	1	1		L(S);
1VC6	Translation/RNA	X-Ray	2.80	1	76	1	1	1		L(S);
1VQ4	Ribosome	X-Ray	2.70	2	3036	3	1	1		L(S);
1VQ5	Ribosome	X-Ray	2.60	2	3036	3	1	1		L(S);
1VQ6	Ribosome	X-Ray	2.70	2	3036	3	1	1		L(S);
1VQ7	Ribosome	X-Ray	2.50	3	3040	3	1	1		L(S);
1VQ8	Ribosome	X-Ray	2.20	2	3036	3	1	1		L(S);
1VQ9	Ribosome	X-Ray	2.40	3	3039	3	1	1		L(S);
1VQK	Ribosome	X-Ray	2.30	2	3036	3	1	1		L(S);
1VQL	Ribosome	X-Ray	2.30	2	3036	3	1	1		L(S);
1VQM	Ribosome	X-Ray	2.30	2	3036	3	1	1		L(S);
1VQN	Ribosome	X-Ray	2.40	3	3038	3	1	1		L(S);
1VQO	Ribosome	X-Ray	2.20	3	3038	3	1	1		L(S);
1VQP	Ribosome	X-Ray	2.25	2	3036	3	1	1		L(S);
1W2B	Ribosome	X-Ray	3.50	2	3036	3	1	1		L(S);
1XBP	Ribosome	X-Ray	3.50	2	3004	2	1	1		L(S);
1Y69	Ribosome	X-Ray	3.33	2	3004	2	1	1		L(S);
1YHQ	Ribosome	X-Ray	2.40	2	3036	3	1	1		L(S);
1YI2	Ribosome	X-Ray	2.65	2	3036	3	1	1		L(S);
1YIJ	Ribosome	X-Ray	2.60	2	3036	3	1	1		L(S);
1YIT	Ribosome/Antibiotic	X-Ray	2.80	2	3036	3	1	1		L(S);
1YJ9	Ribosome	X-Ray	2.80	2	3036	3	1	1		L(S);
1YJN	Ribosome	X-Ray	3.00	2	3036	3	1	1		L(S);
1YJW	Ribosome/Antibiotic	X-Ray	2.90	2	3036	3	1	1		L(S);
1Z58	Ribosome	X-Ray	3.80	1	2880	2	1	1		L(S);
2AAR	Ribosome	X-Ray	3.50	1	2880	2	1	1		L(S);
2D3O	Ribosome	X-Ray	3.35	1	2880	2	1	1		L(S);
2GCS	RNA	X-Ray	2.10	2	150	1	1	1	L(S)	;
2GCV	RNA	X-Ray	2.10	2	149	1	1	1	L(S)	;
2H0S	RNA	X-Ray	2.35	2	150	1	1	1	L(S)	;
2H0W	RNA	X-Ray	2.40	2	149	1	1	1	L(S)	;
2H0X	RNA	X-Ray	2.30	2	150	1	1	1	L(S)	;
2H0Z	RNA	X-Ray	2.70	2	149	1	1	1	L(S)	;
2HO6	RNA	X-Ray	2.80	2	150	1	1	1	L(S)	;
2HO7	RNA	X-Ray	2.90	2	150	1	1	1	L(S)	;
2J28	Ribosome	EM	8.00	3	3095	2	1	1		L(S);
2O43	RNA	X-Ray	3.60	1	2880	2	1	1		L(S);
2O44	RNA	X-Ray	3.30	1	2880	2	1	1		L(S);
2O45	RNA	X-Ray	3.60	1	2880	2	1	1		L(S);
2OGM	Ribosome	X-Ray	3.50	1	2880	2	1	1		L(S);
2OGN	Ribosome	X-Ray	3.56	1	2880	2	1	1		L(S);
2OGO	Ribosome	X-Ray	3.66	1	2880	2	1	1		L(S);
2OTJ	Ribosome	X-Ray	2.90	2	3036	3	1	1		L(S);
2OTL	Ribosome	X-Ray	2.70	2	3036	3	1	1		L(S);
2QA4	Ribosome	X-Ray	3.00	2	3034	3	1	1		L(S);
2QEX	Ribosome	X-Ray	2.90	2	2886	3	1	1		L(S);
2ZJP	Ribosome/Antibiotic	X-Ray	3.70	2	3003	2	1	1		L(S);
2ZJQ	Ribosome	X-Ray	3.30	2	3002	2	1	1		L(S);
2ZJR	Ribosome	X-Ray	2.91	2	3003	2	1	1		L(S);
3B4A	RNA	X-Ray	2.70	2	151	1	1	1	L(S)	;
3B4B	RNA	X-Ray	2.70	2	149	1	1	1	L(S)	;
3B4C	RNA	X-Ray	3.00	2	149	1	1	1	L(S)	;
3CC2	Ribosome	X-Ray	2.40	2	3037	3	1	1		L(S);
3CC4	Ribosome	X-Ray	2.70	2	3037	3	1	1		L(S);
3CC7	Ribosome	X-Ray	2.70	2	3037	3	1	1		L(S);
3CCE	Ribosome	X-Ray	2.75	2	3037	3	1	1		L(S);
3CCL	Ribosome	X-Ray	2.90	2	3037	3	1	1		L(S);
3CCM	Ribosome	X-Ray	2.55	2	3037	3	1	1		L(S);
3CCQ	Ribosome	X-Ray	2.90	2	3037	3	1	1		L(S);
3CCR	Ribosome	X-Ray	3.00	2	3037	3	1	1		L(S);
3CCS	Ribosome	X-Ray	2.95	2	3037	3	1	1		L(S);
3CCU	Ribosome	X-Ray	2.80	2	3037	3	1	1		L(S);
3CCV	Ribosome	X-Ray	2.90	2	3037	3	1	1		L(S);
3CD6	Ribosome	X-Ray	2.75	3	3039	3	1	1		L(S);
3CF5	Ribosome/Antibiotic	X-Ray	3.30	2	3003	3	1	1		L(S);
3CMA	Ribosome	X-Ray	2.80	4	3042	3	1	1		L(S);
3CME	Ribosome	X-Ray	2.95	4	3042	3	1	1		L(S);
3CPW	Ribosome	X-Ray	2.70	3	3039	3	1	1		L(S);
3CXC	Ribosome	X-Ray	3.00	3	3039	3	1	1		L(S);
3DLL	Ribosome	X-Ray	3.50	2	3003	2	1	1		L(S);
3FWO	Ribosome	X-Ray	3.71	2	2998	2	1	1		L(S);
3G4S	Ribosome	X-Ray	3.20	2	3037	3	1	1		L(S);
3G6E	Ribosome	X-Ray	2.70	2	3037	3	1	1		L(S);
3G71	Ribosome	X-Ray	2.85	2	3037	3	1	1		L(S);
3I55	Ribosome/Antibiotic	X-Ray	3.11	2	3037	3	1	1		L(S);
3I56	Ribosome/Antibiotic	X-Ray	2.90	2	3037	3	1	1		L(S);
3IYQ	Ribosomal Protein/RNA	EM	13.00	1	349	1	1	1		L(S);
3IZ4	RNA Binding Protein/RNA	EM	13.60	1	377	1	1	1		L(S);
3J3V	Ribosome	EM	13.30	2	3045	2	1	1		L(S);
3J3W	Ribosome	EM	10.70	1	2924	3	1	1		L(S);
3J45	Ribosome/Protein Transport	EM	9.50	5	286	1	1	1		L(S);
3J46	Ribosome/Protein Transport	EM	10.10	6	404	1	1	1		L(S);
3J5L	Ribosome/Antibiotic	EM	6.60	4	3027	4	1	1		L(S);
3J5S	Ribosome/Translation	EM	7.50	3	538	1	1	1	L(S)	;
3J6X	Ribosome	EM	6.10	5	5475	3	1	1		L(S);
3J6Y	Ribosome	EM	6.10	5	5475	3	1	1		L(S);
3J77	Ribosome	EM	6.20	6	5563	3	1	1		L(S);
3J78	Ribosome	EM	6.30	7	5640	3	1	1		L(S);
3J79	Ribosome/Inhibitor	EM	3.20	3	4066	4	1	1		L(S);
3J7O	Ribosome	EM	3.50	3	3938	4	1	1		L(S);
3J7Q	Ribosome	EM	3.50	3	3996	4	1	1		L(S);
3J7Z	Ribosome/Antibiotic	EM	3.90	3	3023	3	1	1		L(S);
3J8G	Ribosome	EM	5.00	2	3017	2	1	1		L(S);
3J92	Ribosome/Ligase	EM	3.60	4	4015	5	1	1		L(S);
3J9Y	Ribosome	EM	3.90	5	4649	3	1	1		L(S);
3JAJ	Ribosome	EM	3.75	6	5935	5	1	1		L(S);
3JAN	Ribosome	EM	3.75	6	5935	5	1	1		L(S);
3JCS	Ribosome	EM	2.80	8	4206	2	1	1		L(S);
3JCT	Ribosome	EM	3.08	4	3907	4	1	1		L(S);
3JQ4	RNA	X-Ray	3.52	2	2998	2	1	1		L(S);
3OW2	Ribosome	X-Ray	2.70	2	3016	3	1	1		L(S);
3PIP	Ribosome/Antibiotic	X-Ray	3.45	2	3003	2	1	1		L(S);
4CSU	Ribosome	EM	5.50	2	3019	2	1	1		L(S);
4D5N	Ribosome/RNA	EM	9.00	1	201	1	1	1		L(S);
4D5Y	Ribosome	EM	9.00	3	5338	2	1	1		L(S);
4D61	Ribosome	EM	9.00	2	2070	2	1	1		L(S);
4D67	Ribosome	EM	9.00	3	5340	2	1	1		L(S);
4IO9	Ribosome/Ribosome Inhibitor	X-Ray	3.20	2	3003	3	1	1		L(S);
4IOA	Ribosome/Ribosome Inhibitor	X-Ray	3.20	2	3003	3	1	1		L(S);
4IOC	Ribosome/Ribosome Inhibitor	X-Ray	3.60	2	3003	3	1	1		L(S);
4MEG	RNA	X-Ray	3.10	2	150	1	1	1	L(S)	;
4OJI	RNA	X-Ray	2.30	1	53	2	1	1		L(S);
4U67	Ribosome	X-Ray	3.65	2	3003	3	1	1		L(S);
4UJE	Ribosome	EM	6.90	7	7389	3	1	1		L(S);
4UY8	Ribosome	EM	3.80	3	3049	4	1	1		L(S);
4V4A	Ribosome	X-Ray	9.50	3	4542	2	1	1		L(S);
4V4R	Ribosome	X-Ray	5.90	6	4714	3	1	1		L(S);
4V4S	Ribosome	X-Ray	6.76	6	4713	3	1	1		L(S);
4V4T	Ribosome	X-Ray	6.46	6	4714	3	1	1		L(S);
4V4X	Ribosome	X-Ray	5.00	5	4714	3	1	1		L(S);
4V4Y	Ribosome	X-Ray	5.50	7	4839	2	1	1		L(S);
4V4Z	Ribosome	X-Ray	4.51	6	4740	4	1	1		L(S);
4V6P	Ribosome	EM	13.50	6	4764	2	1	1		L(S);
4V6X	Ribosome	EM	5.00	5	6656	3	1	1		L(S);
4V7B	Ribosome/Translation	EM	6.80	6	4739	2	1	1		L(S);
4V7E	Ribosome	EM	5.50	6	5566	3	1	1		L(S);
4V8M	Ribosome	EM	5.57	10	6522	3	1	1		L(S);
4V8T	Ribosome	EM	8.10	3	3674	4	1	1		L(S);
4V8Y	Ribosome	EM	4.30	6	5621	4	1	1		L(S);
4V9F	Ribosome	X-Ray	2.40	2	3031	3	1	1		L(S);
4WCE	Ribosome	X-Ray	3.53	2	3036	4	1	1		L(S);
4WF9	Ribosome	X-Ray	3.43	2	3035	4	1	1		L(S);
4WFA	Ribosome	X-Ray	3.39	2	3037	4	1	1		L(S);
4WFB	Ribosome	X-Ray	3.43	2	3034	4	1	1		L(S);
5A9Z	Ribosome	EM	4.70	3	4527	1	1	1		L(S);
5AA0	Ribosome	EM	5.00	6	4753	1	1	1		L(S);
5ADY	Ribosome	EM	4.50	2	3023	2	1	1		L(S);
5AJ0	Ribosome	EM	3.50	7	7393	3	1	1		L(S);
5AKA	Ribosome	EM	5.70	3	3098	2	1	1		L(S);
5APN	Ribosome	EM	3.91	3	3535	4	1	1		L(S);
5APO	Ribosome	EM	3.41	3	3535	4	1	1		L(S);
5DM6	Ribosome	X-Ray	2.90	2	3003	3	1	1		L(S);
5DM7	Ribosome	X-Ray	3.00	2	3003	2	1	1		L(S);
5DUN	RNA	X-Ray	2.64	1	53	2	1	1		L(S);
5FL8	Ribosome	EM	9.50	3	3058	1	1	1		L(S);
5GAD	Ribosome	EM	3.70	4	3139	4	1	1		L(S);
5GAE	Ribosome	EM	3.33	3	3026	4	1	1		L(S);
5GAF	Ribosome	EM	4.30	4	3119	4	1	1		L(S);
5GAG	Ribosome	EM	3.80	4	3139	4	1	1		L(S);
5GAH	Ribosome	EM	3.80	4	3139	4	1	1		L(S);
5GAK	Ribosome	EM	3.88	5	3828	3	1	1		L(S);
5H1S	Ribosome	EM	3.50	3	3037	2	1	1		L(S);
5H4P	Ribosome	EM	3.07	3	3675	3	1	1		L(S);
5HKV	Ribosome	X-Ray	3.66	2	3032	4	1	1		L(S);
5HL7	Ribosome	X-Ray	3.55	2	3033	4	1	1		L(S);
5JCS	Ribosome	EM	9.50	3	3675	1	1	1		L(S);
5JUO	Ribosome	EM	4.00	5	5602	3	1	1		L(S);
5JUP	Ribosome	EM	3.50	5	5529	3	1	1		L(S);
5JUS	Ribosome	EM	4.20	5	5531	3	1	1		L(S);
5JUU	Ribosome	EM	4.00	5	5591	3	1	1		L(S);
5JVG	Ribosome	X-Ray	3.43	2	3001	3	1	1		L(S);
5JVH	Ribosome	X-Ray	3.58	2	3003	3	1	1		L(S);
5KCS	Ribosome	EM	3.90	5	4698	3	1	1		L(S);
5L3P	Ribosome	EM	3.70	6	4716	3	1	1		L(S);
5LKS	Ribosome	EM	3.60	4	7138	2	1	1		L(S);
5M1J	Ribosome	EM	3.30	6	5569	3	1	1		L(S);
5MC6	Ribosome	EM	3.80	7	5662	3	1	1		L(S);
5MLC	Ribosome	EM	3.90	3	3035	2	1	1		L(S);
5MMI	Ribosome	EM	3.25	4	3039	3	1	1		L(S);
5NCO	Ribosome	EM	4.80	4	3130	4	1	1		L(S);
5NRG	Ribosome	X-Ray	3.44	2	3036	3	1	1		L(S);
5O2R	Ribosome	EM	3.40	5	4646	3	1	1		L(S);
5O60	Ribosome	EM	3.20	3	3241	4	1	1		L(S);
5T5H	Ribosome	EM	2.54	8	2912	4	1	1		L(S);
5T62	Ribosome	EM	3.30	3	3675	3	1	1		L(S);
5T6R	Ribosome	EM	4.50	3	3675	3	1	1		L(S);
5TCU	Ribosome/Antibiotic	EM	3.90	6	4751	2	1	1		L(S);
5TPY	RNA	X-Ray	2.81	1	71	2	1	1		L(S);
5UMD	Ribosome	EM	3.20	3	4066	3	1	1		L(S);
5X8T	Ribosome	EM	3.30	3	3037	3	1	1		L(S);
5XXB	Ribosome	EM	3.17	3	3759	3	1	1		L(S);
5XY3	Ribosome	EM	3.20	3	3045	3	1	1		L(S);
5XYM	Ribosome	EM	3.08	2	3282	3	1	1		L(S);
5Z3G	Ribosome	EM	3.65	3	3786	2	1	1		L(S);
5ZET	Ribosome	EM	3.20	2	3238	4	1	1		L(S);
6AZ3	Ribosome/Antibiotic	EM	2.50	8	4159	3	1	1		L(S);
6C0F	Ribosome	EM	3.70	3	3785	2	1	1		L(S);
6CB1	Ribosome	EM	4.60	3	3786	2	1	1		L(S);
6DDD	Ribosome/Antibiotic	EM	3.10	2	3036	4	1	1		L(S);
6DDG	Ribosome/Antibiotic	EM	3.10	2	3036	4	1	1		L(S);
6DZP	Ribosome	EM	3.42	2	3237	4	1	1		L(S);
6ELZ	Ribosome	EM	3.30	3	3785	2	1	1		L(S);
6EM1	Ribosome	EM	3.60	3	3786	2	1	1		L(S);
6FRK	Translation	EM	3.70	5	4307	4	1	1		L(S);
6FT6	RNA	EM	3.90	3	3679	2	1	1		L(S);
6FTG	Protein Transport	EM	9.10	3	3936	4	1	1		L(S);
6FTI	Protein Transport	EM	4.20	4	4012	4	1	1		L(S);
6FTJ	Protein Transport	EM	4.70	3	3936	4	1	1		L(S);
6GBZ	Ribosome	EM	3.80	2	3023	2	1	1		L(S);
6GC0	Ribosome	EM	3.80	2	3023	2	1	1		L(S);
6GC4	Ribosome	EM	4.30	2	3023	2	1	1		L(S);
6GC6	Ribosome	EM	4.30	1	2904	2	1	1		L(S);
6GC7	Ribosome	EM	4.30	1	2904	2	1	1		L(S);
6GC8	Ribosome	EM	3.80	2	3023	2	1	1		L(S);
6GQ1	Ribosome	EM	4.40	6	5556	4	1	1		L(S);
6GQB	Ribosome	EM	3.90	6	5555	4	1	1		L(S);
6GQV	Ribosome	EM	4.00	6	5555	4	1	1		L(S);
6GWT	Ribosome	EM	3.80	5	4646	3	1	1		L(S);
6GXM	Ribosome	EM	3.80	5	4646	3	1	1		L(S);
6GXN	Ribosome	EM	3.90	5	4646	3	1	1		L(S);
6GXO	Ribosome	EM	3.90	5	4646	2	1	1		L(S);
6GZ3	Ribosome	EM	3.60	7	5760	3	1	1		L(S);
6GZ4	Ribosome	EM	3.60	7	5759	3	1	1		L(S);
6GZ5	Ribosome	EM	3.50	7	5759	3	1	1		L(S);
6GZX	Ribosome	EM	4.57	6	9080	2	1	1		L(S);
6HA1	Ribosome	EM	3.10	5	4682	4	1	1		L(S);
6HA8	Ribosome	EM	3.50	5	4670	4	1	1		L(S);
6HD7	Translation	EM	3.40	5	3828	3	1	1		L(S);
6HMA	Ribosome	EM	2.65	2	3037	3	1	1		L(S);
6I0Y	Ribosome	EM	3.20	3	3098	4	1	1		L(S);
6LQM	Ribosome	EM	3.09	3	5346	4	1	1		L(S);
6LSR	Ribosome	EM	3.13	3	5345	4	1	1		L(S);
6LSS	Ribosome	EM	3.23	3	5341	4	1	1		L(S);
6LU8	Ribosome	EM	3.13	3	5341	4	1	1		L(S);
6M62	Ribosome	EM	3.20	4	3907	3	1	1		L(S);
6N8J	Ribosome	EM	3.50	3	3675	4	1	1		L(S);
6N8K	Ribosome	EM	3.60	3	3675	4	1	1		L(S);
6N8L	Ribosome	EM	3.60	3	3675	3	1	1		L(S);
6N8M	Ribosome	EM	3.50	3	3675	4	1	1		L(S);
6N8N	Ribosome	EM	3.80	3	3675	4	1	1		L(S);
6N8O	Ribosome	EM	3.50	3	3675	4	1	1		L(S);
6OIG	Ribosome	EM	3.80	3	3672	2	1	1		L(S);
6OLG	Ribosome	EM	3.40	6	5688	3	1	1		L(S);
6OLZ	Ribosome	EM	3.90	6	5719	4	1	1		L(S);
6PC5	Ribosome	EM	2.70	2	3022	2	1	1		L(S);
6PC6	Ribosome	EM	2.50	2	3022	2	1	1		L(S);
6PC7	Ribosome	EM	2.50	2	3022	2	1	1		L(S);
6PC8	Ribosome	EM	2.90	2	3022	2	1	1		L(S);
6PCH	Ribosome	EM	2.90	2	3022	2	1	1		L(S);
6PCQ	Ribosome	EM	2.60	2	3022	2	1	1		L(S);
6PCR	Ribosome	EM	2.50	2	3022	2	1	1		L(S);
6PCS	Ribosome	EM	2.80	2	3022	2	1	1		L(S);
6PCT	Ribosome	EM	2.80	2	3022	2	1	1		L(S);
6PJ6	Ribosome	EM	2.20	2	3022	3	1	1		L(S);
6PPF	Ribosome	EM	3.40	2	3046	3	1	1		L(S);
6PPK	Ribosome	EM	4.40	2	3046	3	1	1		L(S);
6PVK	Ribosome	EM	3.40	1	2927	3	1	1		L(S);
6Q8Y	Translation	EM	3.10	7	5640	3	1	1		L(S);
6QDW	Ribosome	EM	2.83	3	3100	3	1	1		L(S);
6QIK	Ribosome	EM	3.10	3	3674	4	1	1		L(S);
6QT0	Ribosome	EM	3.40	3	3672	4	1	1		L(S);
6QTZ	Ribosome	EM	3.50	3	3673	4	1	1		L(S);
6QUL	Antibiotic	EM	3.00	3	2919	4	1	1		L(S);
6R6P	Ribosome	EM	3.10	7	5795	4	1	1		L(S);
6R84	Ribosome	EM	3.60	4	3671	3	1	1		L(S);
6R86	Ribosome	EM	3.40	3	3539	3	1	1		L(S);
6R87	Ribosome	EM	3.40	4	3671	3	1	1		L(S);
6RI5	Ribosome	EM	3.30	3	3674	4	1	1		L(S);
6RZZ	Ribosome	EM	3.20	3	3674	4	1	1		L(S);
6S05	Ribosome	EM	3.90	3	3674	4	1	1		L(S);
6S0K	Ribosome	EM	3.10	3	3006	4	1	1		L(S);
6S0X	Ribosome	EM	2.43	3	4557	3	1	1		L(S);
6S0Z	Ribosome	EM	2.30	2	3017	3	1	1		L(S);
6S12	Ribosome	EM	3.20	2	3018	3	1	1		L(S);
6S47	Ribosomal Protein	EM	3.28	4	5135	4	1	1		L(S);
6SKF	Ribosome	EM	2.95	3	4596	2	1	1		L(S);
6SNT	Translation	EM	2.80	6	5571	4	1	1		L(S);
6SPB	Ribosome	EM	2.82	2	3005	3	1	1		L(S);
6SPD	Ribosome	EM	3.28	2	2997	3	1	1		L(S);
6SPF	Ribosome	EM	2.89	3	4526	3	1	1		L(S);
6SWA	Ribosome	EM	3.10	3	3888	2	1	1		L(S);
6SXO	Ribosome	EM	3.30	2	5227	1	1	1		L(S);
6T4Q	Translation	EM	2.60	7	5427	4	1	1		L(S);
6T59	Ribosome	EM	3.11	4	3895	5	1	1		L(S);
6T7I	Translation	EM	3.20	7	5629	4	1	1		L(S);
6T7T	Translation	EM	3.10	7	5383	4	1	1		L(S);
6TB3	Translation	EM	2.80	6	5378	4	1	1		L(S);
6TH6	Ribosome	EM	2.55	3	4656	2	1	1		L(S);
6TNN	Ribosomal Protein	EM	3.07	2	3046	4	1	1		L(S);
6TNU	Translation	EM	3.10	7	5418	4	1	1		L(S);
6TPQ	Ribosomal Protein	EM	3.07	2	3047	4	1	1		L(S);
6TZ2,"Viral Protein, Transferase/RNA",EM,3.50,3,90,1,1,1,L(S),;
6U48	Ribosome/Inhibitor	EM	2.87	2	3016	3	1	1		L(S);
6UZ7	Ribosome	EM	3.60	5	8168	3	1	1		L(S);
6V3D	Ribosome	EM	2.95	2	3033	2	1	1		L(S);
6VU3,"Ribosome, Transcription/Translation",EM,3.70,7,4759,2,1,1,,L(S);
6VYQ,"Ribosome, Transcription/Translation",EM,3.70,8,4771,2,1,1,,L(S);
6VYR,"Ribosome, Transcription/Translation",EM,3.80,8,4774,2,1,1,,L(S);
6VYS,"Ribosome, Transcription/Translation",EM,3.70,8,4776,2,1,1,,L(S);
6VYT,"Ribosome, Transcription/Translation",EM,14.00,9,4774,2,1,1,,L(S);
6VYU,"Ribosome, Transcription/Translation",EM,7.00,9,4758,2,1,1,,L(S);
6VYW,"Ribosome, Transcription/Translation",EM,7.00,9,4758,2,1,1,,L(S);
6VYX	Ribosome/Transcription/Translation	EM	9.90	8	4741	2	1	1		L(S);
6VYY,"Ribosome, Transcription/Translation",EM,9.90,9,4758,2,1,1,,L(S);
6VYZ,"Ribosome, Transcription/Translation",EM,9.90,9,4780,2,1,1,,L(S);
6VZ2,"Ribosome, Transcription/Translation",EM,10.00,9,4786,2,1,1,,L(S);
6VZ3,"Ribosome, Transcription/Translation",EM,8.90,7,4694,2,1,1,,L(S);
6VZ5,"Ribosome, Transcription/Translation",EM,8.90,9,4780,2,1,1,,L(S);
6VZ7	Ribosome	EM	7.00	8	4717	2	1	1		L(S);
6VZJ	Ribosome	EM	4.10	8	4771	2	1	1		L(S);
6W6L	Ribosome/Protein Transport	EM	3.84	5	4007	4	1	1		L(S);
6WNT	Ribosome	EM	3.10	1	3031	2	1	1		L(S);
6WOO	Ribosome	EM	2.90	6	5411	4	1	1		L(S);
6WQN	Ribosome	EM	2.90	2	3035	3	1	1		L(S);
6WQQ	Ribosome	EM	3.10	2	3034	4	1	1		L(S);
6WRS	Ribosome	EM	3.20	2	3034	3	1	1		L(S);
6WRU	Ribosome	EM	3.10	2	3034	3	1	1		L(S);
6WU9	Ribosome	EM	2.90	2	3024	4	1	1		L(S);
6WYV	Ribosome	EM	2.75	2	3022	2	1	1		L(S);
6X6T	Transcription	EM	3.20	8	4780	2	1	1		L(S);
6X7F,"Ribosome, Transcription/Translation",EM,3.50,8,4780,2,1,1,,L(S);
6X7K,"Ribosome, Transcription/Translation",EM,3.10,8,4780,2,1,1,,L(S);
6X9Q,"Ribosome, Transcription/Translation",EM,4.80,8,4783,2,1,1,,L(S);
6XA1	Ribosome	EM	2.80	6	5458	4	1	1		L(S);
6XDQ,"Ribosome, Transcription/Translation",EM,3.70,8,4785,2,1,1,,L(S);
6XDR,"Ribosome, Transcription/Translation",EM,4.70,8,4783,2,1,1,,L(S);
6XGF	Transcription/Translation	EM	5.00	8	4784	2	1	1		L(S);
6XII	Transcription/Translation	EM	7.00	8	4780	2	1	1		L(S);
6XIJ	Transcription	EM	8.00	8	4772	2	1	1		L(S);
6XIR	Ribosome	EM	3.20	6	5626	4	1	1		L(S);
6XZ7	Ribosome	EM	2.10	4	3167	4	1	1		L(S);
6XZA	Ribosome	EM	2.66	4	4615	4	1	1		L(S);
6XZB	Ribosome	EM	2.54	5	4690	4	1	1		L(S);
6Y0G	Ribosome	EM	3.20	7	7395	4	1	1		L(S);
6Y57	Ribosome	EM	3.50	7	7382	4	1	1		L(S);
6Y6X	Antibiotic	EM	2.80	3	3993	4	1	1		L(S);
6YHS	Ribosome	EM	2.70	4	3166	3	1	1		L(S);
6YLG	Ribosome	EM	3.00	3	3675	5	1	1		L(S);
6YLH	Ribosome	EM	3.10	3	3675	5	1	1		L(S);
6YLX	Ribosome	EM	3.90	3	3786	3	1	1		L(S);
6YLY	Ribosome	EM	3.80	3	3786	3	1	1		L(S);
6YS3	Ribosome	EM	2.58	3	3100	3	1	1		L(S);
6YSI	Ribosome	EM	2.50	4	3166	3	1	1		L(S);
6Z6J	Ribosome	EM	3.40	4	5475	4	1	1		L(S);
6Z6K	Ribosome	EM	3.40	4	5475	4	1	1		L(S);
6ZJ3	Ribosome	EM	3.15	20	6716	3	1	1		L(S);
7A0R	Antibiotic	X-Ray	3.30	2	2997	3	1	1		L(S);
7A0S	Antibiotic	X-Ray	3.22	2	3003	3	1	1		L(S);
7A18	Antibiotic	X-Ray	3.40	2	2821	3	1	1		L(S);
7AQC	Ribosome	EM	2.99	4	3084	4	1	1		L(S);
7AQD	Ribosome	EM	3.10	3	3106	4	1	1		L(S);
7AS8	Translation	EM	2.90	3	3120	4	1	1		L(S);
7AS9	Translation	EM	3.50	3	3120	4	1	1		L(S);
7ASA	Translation	EM	3.50	2	3002	0	1	1	D(S)	;
7ASM	Ribosome	EM	2.48	2	3037	3	1	1		L(S);
7ASO	Ribosome	EM	3.11	3	4244	3	1	1		L(S);
7AZY	Ribosome	EM	2.88	3	3675	4	1	1		L(S);
7BHP	Ribosome	EM	3.30	4	5382	3	1	1		L(S);
7BL2	Ribosome	EM	3.70	2	3039	2	1	1		L(S);
7BL3	Ribosome	EM	3.50	2	3038	2	1	1		L(S);
7BT6	Ribosome	EM	3.12	3	3675	2	1	1		L(S);
7BTB	Ribosome	EM	3.22	4	3907	3	1	1		L(S);
7BV8	Ribosome	EM	3.14	2	3023	3	1	1		L(S);
7D80	Ribosome	EM	4.10	6	4765	3	1	1		L(S);
7JT3	Ribosome	EM	3.70	5	4659	2	1	1		L(S);
7K16	RNA	X-Ray	2.10	1	51	2	1	1		L(S);
7K54	Ribosome	EM	3.20	6	4732	3	1	1		L(S);
7LS1	Ribosome	EM	3.30	5	6970	3	1	1		L(S);
7LVK	Ribosome	EM	2.20	2	3024	3	1	1		L(S);
7M4V	Ribosome	EM	2.54	2	3033	3	1	1		L(S);
7MDZ	Ribosome	EM	3.20	6	5834	5	1	1		L(S);
7NFX	Ribosome	EM	3.20	4	4067	4	1	1		L(S);
7NRC	Ribosome	EM	3.90	7	5630	4	1	1		L(S);
7NRD	Ribosome	EM	4.36	7	5656	4	1	1		L(S);
7NSP	Ribosome	EM	3.50	6	4733	4	1	1		L(S);
7NSQ	Ribosome	EM	3.10	6	4733	4	1	1		L(S);
7O7Y	Ribosome	EM	2.20	6	7244	5	1	1		L(S);
7O7Z	Ribosome	EM	2.40	6	7249	5	1	1		L(S);
7O80	Ribosome	EM	2.90	6	7255	4	1	1		L(S);
7O81	Ribosome	EM	3.10	7	7321	5	1	1		L(S);
7OBR	RNA Binding Protein	EM	2.80	4	4017	4	1	1		L(S);
7OF1	Ribosome	EM	3.10	3	3675	3	1	1		L(S);
7OH3	Ribosome	EM	3.40	3	3674	3	1	1		L(S);
7OHP	Ribosome	EM	3.90	3	3786	2	1	1		L(S);
7OHQ	Ribosome	EM	3.10	4	3907	3	1	1		L(S);
7OHR	Ribosome	EM	4.72	3	3785	2	1	1		L(S);
7OHS	Ribosome	EM	4.38	3	3786	2	1	1		L(S);
7OHU	Ribosome	EM	3.70	2	3554	2	1	1		L(S);
7OHV	Ribosome	EM	3.90	3	3786	2	1	1		L(S);
7OHW	Ribosome	EM	3.50	3	3786	2	1	1		L(S);
7OHX	Ribosome	EM	3.30	3	3786	2	1	1		L(S);
7OHY	Ribosome	EM	3.90	2	3554	2	1	1		L(S);
7OPE	Ribosome	EM	3.20	3	3121	4	1	1		L(S);
7RR5	Ribosome	EM	3.23	7	5629	4	1	1		L(S);
